# Supplementary material for: High-grade ovarian serous carcinoma patients exhibit profound alterations in lipid metabolism
Source: Oncotarget. 2017 Oct 26;8(61):102912–22. doi: 10.18632/oncotarget.22076 (PMC5732699; doi:10.18632/oncotarget.22076)
Supplement: Supplementary file 2 [file oncotarget-08-102912-s002.xlsx]

## Sheet: Supplementary Table S2
Supplementary Table S2. Results of all statistical analyses for serum lipids.
		MALIGNANT VS. BENIGN									INCOMPLETE VS. COMPLETE TUMOR REDUCTION					OVERALL SURVIVAL: COX REGRESSION MODELS												OVERALL SURVIVAL		PROGRESSION-FREE SURVIVAL: COX REGRESSION MODELS								PROGRESSION-FREE SURVIVAL		NUTRITION T-TEST					NUTRITION: SPEARMAN CORRELATIONS
		T-TEST					AUC		Model with age		T-TEST					UNIVARIATE				MULTIVARIATE (Age, Tumor reduction)				M.VARIATE (Age, Tumor reduction, Stage)				LOG-RANK TEST		UNIVARIATE				MULTIVARIATE (Age, Tumor reduction)				LOG-RANK TEST		CHANGE IN FOOD INTAKE (YES VS. NO)					BMI			Weight change
LIPID NAME	LIPID CLASS	Subj N	Ref N	Difference (%)	p-value	q-value	Lipid	Lipid + CA125	p-value	coefficient	Subj N	Ref N	Difference (%)	p-value	q-value	UHR	95% CI	p-value	q-value	MHR	95% CI	p-value	q-value	MHR	95% CI	p-value	q-value	p-value	q-value	UHR	95% CI	p-value	q-value	MHR	95% CI	p-value	q-value	p-value	q-value	Subj N	Ref N	Difference (%)	p-value	q-value	R2	p-value	q-value	R2	p-value
AcylCarnitine(12:0)	AC	142	95	-24.9249	0.0223602	0.0114559	0.598	0.967	0.0007	-0.572	56	86	30.7202	0.0664433	0.154073	1.21	(0.94, 1.57)	0.15	0.228936	1.05	(0.82, 1.35)	0.71	0.627896	0.99	(0.77, 1.28)	0.94	0.834548	0.128	0.177035	1.04	(0.82, 1.33)	0.75	0.978017	1.04	(0.81, 1.33)	0.75	0.847082	0.4253	0.937572	11	11	20.4217	0.345392	0.961553	0.504805	0.0165713	0.830404	0.287588	0.194359
AcylCarnitine(14:0)	AC	146	98	2.11563	0.373691	0.143842	0.533	0.969	0.2708	-0.179	58	88	16.2048	0.29286	0.348713	1.05	(0.83, 1.33)	0.66	0.499474	0.95	(0.77, 1.18)	0.66	0.609549	0.91	(0.73, 1.13)	0.39	0.628215	0.4147	0.296672	1.11	(0.89, 1.38)	0.34	0.978017	1.12	(0.9, 1.39)	0.33	0.847082	0.3336	0.937572	13	11	13.2582	0.538475	0.990325	0.310705	0.139477	0.996971	0.106645	0.619909
AcylCarnitine(14:1)	AC	143	94	14.4236	0.0734018	0.0328055	0.551	0.966	0.7343	0.053	55	88	48.4693	0.0381366	0.12605	1.13	(0.89, 1.44)	0.31	0.340125	0.99	(0.78, 1.26)	0.94	0.687032	0.97	(0.77, 1.23)	0.79	0.805828	0.5012	0.332139	0.93	(0.74, 1.17)	0.54	0.978017	0.93	(0.74, 1.17)	0.54	0.847082	0.736	0.937572	12	11	13.7842	0.872663	0.990325	0.255193	0.239916	0.996971	0.24901	0.251888
AcylCarnitine(16:0)	AC	147	98	-8.19043	0.175212	0.0719643	0.529	0.968	0.0235	-0.364	58	89	7.66917	0.437594	0.427432	0.93	(0.75, 1.16)	0.54	0.449875	0.9	(0.75, 1.09)	0.29	0.437211	0.87	(0.72, 1.06)	0.17	0.558675	0.2792	0.244404	1.07	(0.88, 1.31)	0.5	0.978017	1.07	(0.87, 1.31)	0.52	0.847082	0.9867	0.9459	13	11	5.11595	0.640991	0.990325	0.26893	0.20383	0.996971	0.267923	0.205593
AcylCarnitine(16:1)	AC	145	91	9.44769	0.105198	0.0456292	0.528	0.971	0.9218	0.016	57	88	13.3349	0.835052	0.555054	1.01	(0.8, 1.28)	0.93	0.582737	0.93	(0.74, 1.16)	0.51	0.558708	0.88	(0.71, 1.11)	0.28	0.607347	0.2695	0.239963	1.02	(0.81, 1.28)	0.87	0.978017	1.02	(0.81, 1.29)	0.85	0.847082	0.4334	0.937572	13	11	14.4795	0.526796	0.990325	0.262837	0.214659	0.996971	0.270109	0.201778
AcylCarnitine(18:0)	AC	147	98	-6.72756	0.333304	0.129312	0.491	0.967	0.0506	-0.307	58	89	7.90328	0.264696	0.339049	0.97	(0.78, 1.21)	0.79	0.549175	0.92	(0.75, 1.13)	0.43	0.509882	0.89	(0.72, 1.09)	0.25	0.589138	0.5115	0.335606	1.04	(0.85, 1.29)	0.68	0.978017	1.04	(0.85, 1.28)	0.7	0.847082	0.6269	0.937572	13	11	19.3615	0.327682	0.960654	-0.0147955	0.945295	0.996971	0.377628	0.0688707
AcylCarnitine(18:1)	AC	147	98	-2.86827	0.907358	0.303914	0.487	0.968	0.3565	-0.146	58	89	9.20797	0.36983	0.388655	0.97	(0.77, 1.22)	0.8	0.551844	0.93	(0.76, 1.13)	0.46	0.533467	0.9	(0.74, 1.1)	0.3	0.610031	0.3686	0.282181	1.09	(0.88, 1.34)	0.44	0.978017	1.09	(0.88, 1.34)	0.45	0.847082	0.6746	0.937572	13	11	4.48675	0.729488	0.990325	0.0844213	0.69491	0.996971	0.409097	0.0471433
AcylCarnitine(18:2)	AC	147	98	-16.3186	0.0133445	0.00698282	0.612	0.968	0.0356	-0.333	58	89	9.90618	0.162372	0.259977	0.92	(0.74, 1.16)	0.49	0.420964	0.88	(0.7, 1.09)	0.25	0.407991	0.84	(0.66, 1.06)	0.13	0.527968	0.5094	0.335498	1.06	(0.87, 1.3)	0.55	0.978017	1.06	(0.86, 1.3)	0.6	0.847082	0.502	0.937572	13	11	-4.24578	0.913135	0.990325	0.029591	0.890828	0.996971	0.319934	0.127493
CE 14:0	CE	147	98	-23.2041	1.99199e-06	2.09216e-06	0.66	0.967	0.0001	-0.652	58	89	-13.6085	0.048591	0.134747	0.76	(0.61, 0.95)	0.016	0.0766869	0.8	(0.64, 1.01)	0.061	0.28401	0.83	(0.67, 1.04)	0.11	0.520583	0.2623	0.236598	0.97	(0.79, 1.2)	0.81	0.978017	0.98	(0.79, 1.22)	0.87	0.847082	0.3113	0.937572	13	11	-11.2941	0.586743	0.990325	-0.0200174	0.926032	0.996971	-0.0375879	0.861572
CE 14:1	CE	135	98	-26.7099	8.91155e-06	8.24123e-06	0.668	0.964	0.0031	-0.471	51	84	-17.3258	0.0853613	0.180797	0.77	(0.61, 0.98)	0.033	0.107327	0.77	(0.6, 0.99)	0.038	0.255976	0.81	(0.63, 1.04)	0.094	0.520583	0.0204	0.0829853	0.99	(0.79, 1.23)	0.9	0.978017	1	(0.8, 1.24)	0.97	0.853469	0.4257	0.937572	11	9	-23.8943	0.296442	0.92844	0.146672	0.5372	0.996971	-0.128449	0.589406
CE 15:0	CE	147	98	-17.3612	0.000144215	0.000104977	0.614	0.968	0.0004	-0.609	58	89	-14.8224	0.0425092	0.12705	0.8	(0.65, 0.98)	0.034	0.108008	0.82	(0.66, 1.02)	0.072	0.303937	0.93	(0.74, 1.16)	0.5	0.690558	0.1375	0.182107	0.95	(0.79, 1.15)	0.6	0.978017	0.96	(0.79, 1.16)	0.66	0.847082	0.8363	0.937572	13	11	-0.273668	0.767149	0.990325	-0.024369	0.910009	0.996971	-0.0729905	0.734653
CE 16:0	CE	147	98	-12.7595	0.000123068	9.04365e-05	0.64	0.968	0.0015	-0.548	58	89	-8.74531	0.141949	0.246524	0.93	(0.76, 1.14)	0.51	0.432703	0.98	(0.79, 1.21)	0.84	0.653428	1.02	(0.81, 1.27)	0.89	0.824678	0.902	0.435528	1.02	(0.84, 1.23)	0.85	0.978017	1.02	(0.84, 1.24)	0.82	0.847082	0.4747	0.937572	13	11	-18.1859	0.09851	0.766	0.0182768	0.932449	0.996971	-0.111453	0.604126
CE 16:1	CE	147	98	-10.2672	0.0461507	0.02182	0.55	0.968	0.0672	-0.274	58	89	-5.34501	0.315452	0.364176	1.01	(0.82, 1.26)	0.9	0.582737	1.04	(0.84, 1.29)	0.72	0.62797	1.12	(0.9, 1.4)	0.32	0.623284	0.7104	0.385816	1.04	(0.85, 1.28)	0.68	0.978017	1.05	(0.86, 1.29)	0.61	0.847082	0.4497	0.937572	13	11	1.66968	0.983737	0.990325	0.0409052	0.849486	0.996971	-0.0926586	0.666738
CE 16:2	CE	147	98	-22.7791	5.98515e-08	9.26377e-08	0.672	0.968	0	-0.716	58	89	-11.0318	0.164575	0.261927	0.8	(0.65, 0.99)	0.04	0.112659	0.81	(0.65, 1)	0.052	0.268631	0.88	(0.71, 1.08)	0.23	0.585367	0.1468	0.183114	0.96	(0.78, 1.16)	0.65	0.978017	0.96	(0.79, 1.17)	0.67	0.847082	0.8279	0.937572	13	11	-24.6106	0.21497	0.824437	0.131419	0.540463	0.996971	-0.183132	0.391697
CE 17:0	CE	147	98	-17.0912	7.69863e-05	5.92674e-05	0.653	0.971	0.0004	-0.596	58	89	-18.8404	0.00354182	0.0751833	0.77	(0.63, 0.95)	0.013	0.0735531	0.8	(0.64, 0.99)	0.043	0.261805	0.87	(0.69, 1.09)	0.22	0.585367	0.0047	0.0464322	0.93	(0.77, 1.14)	0.49	0.978017	0.94	(0.77, 1.16)	0.57	0.847082	0.0079	0.847017	13	11	-0.981281	0.664415	0.990325	-0.0496084	0.817938	0.996971	-0.0069931	0.974129
CE 17:1	CE	147	98	-11.5495	0.0107912	0.00579311	0.573	0.968	0.0165	-0.378	58	89	-10.1469	0.103604	0.203419	0.86	(0.7, 1.06)	0.15	0.228936	0.87	(0.71, 1.08)	0.21	0.40052	0.91	(0.73, 1.13)	0.38	0.628005	0.6994	0.382278	1.07	(0.88, 1.31)	0.49	0.978017	1.08	(0.88, 1.33)	0.46	0.847082	0.2887	0.937572	13	11	-7.42294	0.527137	0.990325	-0.0530897	0.805392	0.996971	-0.1521	0.478013
CE 18:0	CE	147	98	-27.1706	3.31829e-10	8.87132e-10	0.689	0.969	0	-0.925	58	89	-16.5048	0.0131949	0.0812795	0.77	(0.63, 0.95)	0.015	0.0745083	0.82	(0.66, 1.01)	0.064	0.289464	0.84	(0.68, 1.05)	0.12	0.520583	0.0132	0.073704	0.94	(0.77, 1.15)	0.56	0.978017	0.95	(0.77, 1.16)	0.59	0.847082	0.3219	0.937572	13	11	-15.7392	0.333537	0.960654	0.0800697	0.709954	0.996971	0.07605	0.723946
CE 18:1	CE	147	98	-13.2124	0.000123624	9.04365e-05	0.631	0.968	0.0029	-0.488	58	89	-9.72064	0.0646446	0.151614	0.87	(0.7, 1.06)	0.17	0.245733	0.91	(0.73, 1.13)	0.4	0.500555	0.93	(0.75, 1.16)	0.53	0.690558	0.0789	0.143994	1	(0.82, 1.23)	0.98	0.990764	1.01	(0.82, 1.25)	0.9	0.847082	0.8568	0.937572	13	11	-4.50702	0.56763	0.990325	0.0252393	0.906809	0.996971	-0.0069931	0.974129
CE 18:2	CE	147	98	-22.5856	2.80426e-10	7.64105e-10	0.712	0.969	0	-0.95	58	89	-2.72201	0.564307	0.477352	0.82	(0.66, 1.01)	0.067	0.150034	0.83	(0.67, 1.02)	0.077	0.308784	0.75	(0.6, 0.94)	0.014	0.520583	0.0178	0.0790126	1.01	(0.82, 1.23)	0.96	0.990764	1.01	(0.82, 1.23)	0.96	0.853469	0.8983	0.937572	13	11	-14.951	0.127992	0.779606	0.0078329	0.971023	0.996971	0.0288466	0.893559
CE 18:3	CE	147	98	-24.0915	1.37084e-10	4.11365e-10	0.692	0.968	0	-0.86	58	89	-17.219	0.00860231	0.0792475	0.78	(0.64, 0.96)	0.018	0.0793153	0.86	(0.7, 1.06)	0.15	0.362521	0.88	(0.71, 1.08)	0.22	0.585367	0.0073	0.0504827	0.96	(0.79, 1.16)	0.67	0.978017	0.97	(0.79, 1.18)	0.74	0.847082	0.3778	0.937572	13	11	-30.6404	0.160674	0.779606	0.05396	0.802263	0.996971	-0.227713	0.284553
CE 19:1	CE	139	92	-0.725849	0.0446171	0.0211629	0.589	0.967	0.0534	-0.291	54	85	4.78253	0.149542	0.246779	0.92	(0.73, 1.17)	0.5	0.42687	0.97	(0.76, 1.24)	0.83	0.653428	1.02	(0.81, 1.3)	0.84	0.813907	0.0778	0.143994	0.94	(0.75, 1.16)	0.56	0.978017	0.94	(0.75, 1.18)	0.61	0.847082	0.2168	0.937572	12	11	131.756	0.319678	0.960654	0.1909	0.382917	0.996971	-0.0218692	0.921104
CE 20:2	CE	142	98	-24.1183	1.29533e-07	1.78005e-07	0.686	0.969	0	-0.789	55	87	-13.8577	0.0437751	0.129396	0.84	(0.67, 1.05)	0.13	0.210152	0.84	(0.67, 1.06)	0.15	0.362521	0.95	(0.74, 1.22)	0.7	0.772224	0.1675	0.193056	0.95	(0.78, 1.17)	0.66	0.978017	0.96	(0.78, 1.18)	0.69	0.847082	0.9129	0.937572	11	11	-11.2954	0.421362	0.990325	-0.00847937	0.970126	0.996971	-0.150657	0.503347
CE 20:3	CE	147	98	-21.6564	4.5148e-06	4.48552e-06	0.647	0.967	0.0033	-0.47	58	89	-13.2419	0.0461752	0.132134	0.76	(0.61, 0.94)	0.013	0.0735531	0.82	(0.65, 1.02)	0.078	0.308784	0.85	(0.67, 1.06)	0.15	0.558675	0.0008	0.0184412	1.04	(0.84, 1.29)	0.74	0.978017	1.04	(0.83, 1.29)	0.75	0.847082	0.414	0.937572	13	11	-22.4825	0.183355	0.785595	0.222803	0.295347	0.996971	-0.16259	0.447808
CE 20:4	CE	147	98	-7.65219	0.0430625	0.0204916	0.559	0.968	0.2022	-0.196	58	89	-10.9701	0.03746	0.12605	0.9	(0.73, 1.1)	0.31	0.340125	0.95	(0.77, 1.17)	0.63	0.60078	0.97	(0.78, 1.19)	0.76	0.790568	0.1168	0.172081	1.1	(0.89, 1.35)	0.38	0.978017	1.1	(0.9, 1.36)	0.36	0.847082	0.8308	0.937572	13	11	-8.9036	0.28664	0.913996	-0.0278503	0.897216	0.996971	-0.0327802	0.879142
CE 20:5	CE	147	98	1.98695	0.367339	0.141768	0.564	0.968	0.2328	-0.186	58	89	-17.173	0.0370569	0.12605	0.7	(0.55, 0.89)	0.0038	0.0480827	0.71	(0.56, 0.91)	0.0066	0.189961	0.79	(0.61, 1.01)	0.055	0.520583	0.0038	0.0414926	0.9	(0.73, 1.13)	0.37	0.978017	0.9	(0.72, 1.12)	0.34	0.847082	0.5332	0.937572	13	11	-9.74388	0.382169	0.990325	-0.144474	0.500606	0.996971	-0.242136	0.254303
CE 22:3	CE	140	96	-15.1956	0.0488329	0.0226511	0.573	0.968	0.0404	-0.325	55	85	-23.4886	0.0132953	0.0812795	0.75	(0.59, 0.94)	0.012	0.0728525	0.79	(0.63, 0.98)	0.034	0.251842	0.9	(0.72, 1.13)	0.36	0.625007	0.015	0.0759012	0.91	(0.73, 1.12)	0.36	0.978017	0.9	(0.73, 1.12)	0.37	0.847082	0.2891	0.937572	13	11	-22.4552	0.262006	0.881828	-0.185379	0.385812	0.996971	-0.527542	0.00806731
CE 22:4	CE	147	98	-15.1303	0.00134735	0.000822054	0.622	0.971	0.054	-0.309	58	89	-6.86065	0.143255	0.246524	1.02	(0.82, 1.27)	0.85	0.570559	1.08	(0.87, 1.34)	0.5	0.555441	1.08	(0.87, 1.36)	0.48	0.683751	0.9871	0.455082	1.09	(0.89, 1.35)	0.41	0.978017	1.11	(0.89, 1.37)	0.36	0.847082	0.2024	0.937572	13	11	-5.67676	0.738789	0.990325	-0.143603	0.503217	0.996971	0.0725534	0.736186
CE 22:5	CE	147	98	-35.9906	1.36716e-08	2.42201e-08	0.687	0.976	0.0001	-0.73	58	89	-9.90587	0.362944	0.385881	0.9	(0.71, 1.13)	0.35	0.35947	0.95	(0.75, 1.2)	0.66	0.609549	0.98	(0.78, 1.25)	0.9	0.827149	0.186	0.198908	1.07	(0.86, 1.33)	0.54	0.978017	1.06	(0.85, 1.33)	0.59	0.847082	0.569	0.937572	13	11	-1.41037	0.84051	0.990325	-0.10879	0.612845	0.996971	-0.0358397	0.867954
CE 22:6	CE	147	98	-1.17069	0.735514	0.258115	0.506	0.968	0.1141	-0.246	58	89	-8.64577	0.175363	0.269546	0.83	(0.68, 1.02)	0.082	0.165942	0.81	(0.67, 1)	0.049	0.26294	0.88	(0.71, 1.08)	0.21	0.585367	0.0648	0.13718	0.98	(0.81, 1.18)	0.8	0.978017	0.97	(0.8, 1.18)	0.78	0.847082	0.3062	0.937572	13	11	-1.01844	0.763799	0.990325	-0.0670148	0.755703	0.996971	0.115386	0.591339
Cer(d16:1/16:0)	Cer d16:1	146	98	12.8258	0.0530313	0.0244443	0.576	0.968	0.9969	-0.001	58	88	-2.60532	0.621131	0.492854	1.05	(0.85, 1.3)	0.66	0.499474	1.02	(0.83, 1.26)	0.83	0.653428	1.06	(0.85, 1.32)	0.62	0.739662	0.1818	0.19747	1.1	(0.88, 1.37)	0.39	0.978017	1.1	(0.88, 1.37)	0.41	0.847082	0.4423	0.937572	13	11	-12.9648	0.890187	0.990325	-0.13403	0.532376	0.996971	0.0659974	0.759305
Cer(d16:1/18:0)	Cer d16:1	147	98	24.0969	0.00181548	0.00107641	0.637	0.971	0.295	0.17	58	89	0.78901	0.781191	0.544382	1.1	(0.87, 1.39)	0.41	0.380989	1.04	(0.84, 1.29)	0.72	0.62797	1	(0.8, 1.25)	0.98	0.838847	0.7838	0.409095	1.24	(0.99, 1.56)	0.064	0.978017	1.25	(0.98, 1.58)	0.069	0.847082	0.0423	0.937572	13	11	26.3717	0.493605	0.990325	-0.0713664	0.740356	0.996971	0.250003	0.238715
Cer(d16:1/20:0)	Cer d16:1	147	98	5.36589	0.551236	0.200133	0.539	0.967	0.8576	-0.027	58	89	7.44577	0.487615	0.457013	0.99	(0.8, 1.23)	0.93	0.582737	0.98	(0.79, 1.21)	0.84	0.653428	0.99	(0.81, 1.22)	0.93	0.833422	0.2234	0.218815	1.08	(0.87, 1.34)	0.48	0.978017	1.07	(0.87, 1.33)	0.52	0.847082	0.4991	0.937572	13	11	-8.27302	0.970373	0.990325	-0.278503	0.187571	0.996971	-0.110141	0.608414
Cer(d16:1/22:0)	Cer d16:1	147	98	-12.2917	0.0985124	0.0432397	0.541	0.969	0.0088	-0.432	58	89	-5.04818	0.350458	0.380423	0.87	(0.7, 1.08)	0.19	0.259537	0.86	(0.69, 1.07)	0.16	0.369753	0.85	(0.68, 1.07)	0.16	0.558675	0.4724	0.3182	1.13	(0.9, 1.41)	0.3	0.978017	1.12	(0.9, 1.4)	0.31	0.847082	0.0307	0.937572	13	11	-1.4523	0.871914	0.990325	0.00609226	0.977461	0.996971	-0.127187	0.553692
Cer(d16:1/23:0)	Cer d16:1	147	98	-26.161	0.000279858	0.000191397	0.619	0.968	0.0002	-0.633	58	89	-19.3836	0.0130315	0.0812795	0.76	(0.61, 0.95)	0.015	0.0745083	0.78	(0.62, 0.97)	0.028	0.251842	0.8	(0.63, 1.01)	0.06	0.520583	0.0203	0.0829853	1.03	(0.83, 1.29)	0.77	0.978017	1.04	(0.83, 1.3)	0.73	0.847082	0.5497	0.937572	13	11	-16.1307	0.337805	0.960654	0	1	1	-0.211104	0.322074
Cer(d16:1/24:0)	Cer d16:1	147	98	-30.394	2.42868e-08	4.10475e-08	0.676	0.967	0	-0.905	58	89	-15.013	0.0121316	0.0812795	0.76	(0.61, 0.95)	0.018	0.0793153	0.8	(0.64, 1.01)	0.06	0.283524	0.82	(0.65, 1.04)	0.11	0.520583	0.0005	0.0177826	1.03	(0.83, 1.27)	0.82	0.978017	1.03	(0.83, 1.28)	0.78	0.847082	0.3928	0.937572	13	11	-2.46794	0.833404	0.990325	-0.142733	0.505835	0.996971	-0.333921	0.110778
Cer(d16:1/24:1)	Cer d16:1	147	98	4.14422	0.624986	0.223054	0.528	0.968	0.4576	-0.116	58	89	-2.40109	0.526198	0.468662	1.07	(0.86, 1.32)	0.55	0.449875	1.06	(0.86, 1.3)	0.6	0.586299	0.99	(0.8, 1.23)	0.95	0.835652	0.6733	0.37702	1.22	(0.99, 1.51)	0.062	0.978017	1.23	(1, 1.53)	0.054	0.847082	0.204	0.937572	13	11	23.3576	0.340809	0.960654	-0.184508	0.388086	0.996971	-0.00131121	0.995148
Cer(d16:1/26:0)	Cer d16:1	138	96	-18.2619	0.00227644	0.00132304	0.615	0.967	0.0094	-0.405	54	84	-11.3472	0.069413	0.158726	0.89	(0.69, 1.15)	0.37	0.36492	0.93	(0.72, 1.19)	0.56	0.571925	0.97	(0.74, 1.27)	0.84	0.813907	0.0849	0.144374	1.04	(0.82, 1.32)	0.76	0.978017	1.04	(0.82, 1.32)	0.74	0.847082	0.3929	0.937572	12	11	-11.3072	0.328234	0.960654	-0.213986	0.326875	0.996971	-0.563131	0.00514512
Cer(d18:0/16:0)	Cer d18:0	137	91	28.2132	0.00217947	0.00127171	0.607	0.972	0.0546	0.31	54	83	11.9015	0.332951	0.370083	1.3	(1.01, 1.67)	0.038	0.110441	1.33	(1.02, 1.72)	0.032	0.251842	1.28	(0.97, 1.67)	0.077	0.520583	0.1876	0.199227	1.2	(0.94, 1.51)	0.14	0.978017	1.19	(0.94, 1.5)	0.15	0.847082	0.2889	0.937572	12	11	-12.9237	0.803524	0.990325	-0.0999011	0.650168	0.996971	0.240561	0.268861
Cer(d18:0/18:0)	Cer d18:0	136	87	50.0092	7.30729e-05	5.71524e-05	0.685	0.965	0.027	0.377	54	82	38.2106	0.00571893	0.0751833	1.26	(0.99, 1.59)	0.056	0.134202	1.16	(0.91, 1.48)	0.23	0.404172	1.13	(0.89, 1.44)	0.3	0.610031	0.395	0.286604	1.23	(0.99, 1.52)	0.06	0.978017	1.23	(0.98, 1.54)	0.074	0.847082	0.0224	0.937572	12	11	-16.7851	0.982648	0.990325	-0.0395648	0.857754	0.996971	0.0288203	0.896142
Cer(d18:0/20:0)	Cer d18:0	137	89	20.657	0.0295467	0.0147774	0.578	0.965	0.3715	0.142	56	81	16.6175	0.170472	0.265058	1.13	(0.88, 1.45)	0.34	0.355889	1.05	(0.81, 1.35)	0.72	0.62797	0.93	(0.71, 1.2)	0.57	0.711124	0.2322	0.223023	0.91	(0.72, 1.15)	0.45	0.978017	0.92	(0.73, 1.16)	0.49	0.847082	0.8014	0.937572	10	11	-4.56158	0.75005	0.990325	0.0545632	0.814284	0.996971	-0.158984	0.491237
Cer(d18:0/22:0)	Cer d18:0	147	98	2.41264	0.779023	0.268261	0.518	0.968	0.7545	-0.047	58	89	23.3517	0.0422422	0.12705	1.16	(0.93, 1.46)	0.19	0.259537	1.08	(0.87, 1.35)	0.48	0.54665	1.08	(0.85, 1.37)	0.52	0.690558	0.6337	0.36621	1.08	(0.87, 1.36)	0.47	0.978017	1.08	(0.86, 1.35)	0.52	0.847082	0.6025	0.937572	13	11	-6.2858	0.946909	0.990325	0.0870322	0.685936	0.996971	0.0708052	0.742331
Cer(d18:0/23:0)	Cer d18:0	147	98	-18.7825	0.00194221	0.00114233	0.593	0.967	0.0053	-0.443	58	89	1.12533	0.979355	0.589195	0.93	(0.74, 1.17)	0.55	0.449875	0.92	(0.74, 1.15)	0.47	0.53914	0.96	(0.76, 1.21)	0.75	0.786596	0.2134	0.21181	1.04	(0.83, 1.29)	0.74	0.978017	1.03	(0.83, 1.29)	0.76	0.847082	0.9577	0.940862	13	11	-20.9345	0.330731	0.960654	0.125326	0.559554	0.996971	-0.189688	0.374666
Cer(d18:0/24:0)	Cer d18:0	147	98	-15.6927	0.00162546	0.000971576	0.59	0.967	0.0047	-0.452	58	89	10.6131	0.636803	0.499396	0.91	(0.73, 1.14)	0.43	0.390282	0.89	(0.72, 1.11)	0.3	0.448021	0.95	(0.76, 1.19)	0.68	0.772224	0.0724	0.141701	0.98	(0.8, 1.21)	0.86	0.978017	0.98	(0.79, 1.2)	0.84	0.847082	0.6717	0.937572	13	11	-24.5916	0.226603	0.844612	0.0365535	0.865347	0.996971	-0.21766	0.30692
Cer(d18:0/24:1)	Cer d18:0	147	98	15.1793	0.0228322	0.0116168	0.589	0.968	0.464	0.113	58	89	22.4876	0.0143777	0.0840745	1.21	(0.95, 1.53)	0.12	0.203625	1.07	(0.84, 1.36)	0.57	0.574722	1.04	(0.81, 1.33)	0.77	0.796629	0.1697	0.19367	1.11	(0.88, 1.39)	0.38	0.978017	1.1	(0.87, 1.39)	0.42	0.847082	0.6233	0.937572	13	11	-4.42226	0.894323	0.990325	0.105309	0.624324	0.996971	0.118009	0.582879
Cer(d18:1/14:0)	Cer d18:1	141	94	-10.5805	0.0363312	0.0178852	0.592	0.967	0.1555	-0.222	55	86	7.81952	0.198291	0.29021	1.11	(0.89, 1.37)	0.35	0.35947	1.09	(0.86, 1.36)	0.48	0.54665	1.18	(0.93, 1.48)	0.17	0.558675	0.4387	0.306724	1.13	(0.92, 1.38)	0.25	0.978017	1.11	(0.9, 1.37)	0.33	0.847082	0.1205	0.937572	13	11	1.05261	0.729146	0.990325	0.150566	0.482516	0.996971	-0.193622	0.364654
Cer(d18:1/16:0)	Cer d18:1	147	98	27.3494	1.395e-05	1.25073e-05	0.65	0.967	0.0049	0.458	58	89	15.73	0.00618184	0.0751833	1.47	(1.15, 1.87)	0.0018	0.0378273	1.36	(1.06, 1.75)	0.014	0.251842	1.22	(0.95, 1.57)	0.12	0.520583	0.0006	0.0177826	1.35	(1.07, 1.71)	0.011	0.978017	1.36	(1.07, 1.73)	0.013	0.847082	0.0312	0.937572	13	11	25.8749	0.236472	0.85471	0.111401	0.604294	0.996971	0.305948	0.145959
Cer(d18:1/18:0)	Cer d18:1	147	98	72.2369	9.97714e-12	3.96498e-11	0.739	0.969	0	0.776	58	89	26.0476	0.00431494	0.0751833	1.35	(1.08, 1.7)	0.0087	0.0660226	1.21	(0.96, 1.52)	0.1	0.328549	1.08	(0.85, 1.36)	0.53	0.690558	0.0052	0.0466792	1.28	(1.03, 1.59)	0.025	0.978017	1.29	(1.02, 1.61)	0.03	0.847082	0.2025	0.937572	13	11	36.8395	0.215706	0.824437	0.236728	0.265392	0.996971	0.337417	0.106863
Cer(d18:1/20:0)	Cer d18:1	147	98	39.7548	1.815e-07	2.42616e-07	0.675	0.968	0.0007	0.571	58	89	18.4151	0.00766424	0.0751833	1.27	(1.02, 1.59)	0.035	0.109873	1.16	(0.93, 1.46)	0.19	0.388092	1.02	(0.81, 1.29)	0.86	0.81874	0.0018	0.0233396	1.24	(0.99, 1.54)	0.058	0.978017	1.24	(0.98, 1.56)	0.071	0.847082	0.0244	0.937572	13	11	6.69839	0.646239	0.990325	0.10705	0.618574	0.996971	0.288466	0.171621
Cer(d18:1/22:0)	Cer d18:1	147	98	11.9397	0.0241769	0.0122164	0.59	0.969	0.1814	0.205	58	89	7.6855	0.179329	0.272529	1.14	(0.91, 1.43)	0.26	0.315694	1.1	(0.88, 1.36)	0.41	0.507057	0.99	(0.8, 1.24)	0.95	0.835652	0.1789	0.19747	1.29	(1.03, 1.62)	0.028	0.978017	1.28	(1.02, 1.62)	0.037	0.847082	0.0539	0.937572	13	11	8.83519	0.590983	0.990325	0.140992	0.511091	0.996971	0.138114	0.51984
Cer(d18:1/23:0)	Cer d18:1	147	98	-7.14128	0.204655	0.0835903	0.529	0.969	0.0504	-0.311	58	89	-8.93798	0.119212	0.222387	0.9	(0.72, 1.13)	0.37	0.36492	0.94	(0.75, 1.18)	0.59	0.580108	0.89	(0.71, 1.12)	0.31	0.610031	0.0413	0.104232	1.13	(0.89, 1.42)	0.31	0.978017	1.13	(0.9, 1.43)	0.3	0.847082	0.8767	0.937572	13	11	-6.4766	0.486204	0.990325	-0.0670148	0.755703	0.996971	-0.0415216	0.847243
Cer(d18:1/24:0)	Cer d18:1	147	98	-12.3434	0.00615511	0.00342821	0.579	0.968	0.0054	-0.456	58	89	-0.430031	0.760171	0.542138	0.99	(0.79, 1.24)	0.94	0.583648	1.03	(0.83, 1.29)	0.78	0.649866	0.99	(0.78, 1.25)	0.92	0.832276	0.6395	0.367416	1.16	(0.93, 1.45)	0.18	0.978017	1.16	(0.92, 1.45)	0.2	0.847082	0.1027	0.937572	13	11	-1.04797	0.930217	0.990325	-0.191471	0.370108	0.996971	-0.127187	0.553692
Cer(d18:1/24:1)	Cer d18:1	147	98	29.9413	2.37966e-06	2.4299e-06	0.66	0.968	0.003	0.484	58	89	17.4461	0.0124335	0.0812795	1.34	(1.06, 1.69)	0.014	0.0735531	1.2	(0.95, 1.51)	0.13	0.362521	1.1	(0.86, 1.39)	0.45	0.671065	0.0308	0.0936548	1.24	(1, 1.54)	0.053	0.978017	1.24	(0.99, 1.56)	0.066	0.847082	0.155	0.937572	13	11	9.72009	0.464045	0.990325	0.0626632	0.77114	0.996971	0.407785	0.0479254
Cer(d18:1/26:0)	Cer d18:1	147	98	-6.55379	0.390696	0.149216	0.517	0.968	0.3667	-0.133	58	89	-2.9363	0.533147	0.468662	0.91	(0.72, 1.14)	0.4	0.376824	0.92	(0.74, 1.15)	0.46	0.533467	0.94	(0.76, 1.17)	0.59	0.731296	0.1405	0.182107	1.2	(0.95, 1.51)	0.13	0.978017	1.19	(0.94, 1.5)	0.14	0.847082	0.1937	0.937572	13	11	-1.87173	0.986665	0.99106	-0.265448	0.209972	0.996971	0.171768	0.42223
Cer(d18:2/16:0)	Cer d18:2	147	98	16.195	0.00849416	0.00462586	0.598	0.967	0.3261	0.148	58	89	1.59621	0.643221	0.502546	1.21	(0.97, 1.51)	0.097	0.179735	1.16	(0.93, 1.45)	0.19	0.388092	1.18	(0.93, 1.49)	0.17	0.558675	0.379	0.282549	1.18	(0.96, 1.46)	0.11	0.978017	1.18	(0.96, 1.45)	0.12	0.847082	0.2207	0.937572	13	11	9.9944	0.389645	0.990325	-0.0382942	0.858996	0.996971	0.0563819	0.793571
Cer(d18:2/18:0)	Cer d18:2	147	98	27.0291	0.000457762	0.000305952	0.64	0.968	0.1811	0.218	58	89	8.28629	0.348825	0.380423	1.13	(0.9, 1.42)	0.28	0.326902	1.04	(0.83, 1.3)	0.75	0.641759	0.98	(0.78, 1.23)	0.88	0.824678	0.0491	0.117086	1.07	(0.86, 1.32)	0.57	0.978017	1.06	(0.85, 1.32)	0.61	0.847082	0.1159	0.937572	13	11	-2.88871	0.451905	0.990325	0.265448	0.209972	0.996971	0.252626	0.233662
Cer(d18:2/20:0)	Cer d18:2	147	98	5.66613	0.776789	0.268261	0.525	0.968	0.8989	0.019	58	89	7.45335	0.268076	0.339127	1.09	(0.88, 1.36)	0.42	0.385043	1.04	(0.84, 1.28)	0.7	0.624284	1	(0.82, 1.22)	0.99	0.843624	0.0933	0.151014	1.15	(0.93, 1.44)	0.2	0.978017	1.14	(0.91, 1.42)	0.25	0.847082	0.2449	0.937572	13	11	14.49	0.700707	0.990325	0.0121845	0.954938	0.996971	0.269672	0.202537
Cer(d18:2/22:0)	Cer d18:2	147	98	-5.53059	0.279662	0.112354	0.468	0.967	0.1758	-0.215	58	89	-2.7807	0.778058	0.544075	1.03	(0.83, 1.28)	0.77	0.53801	1.06	(0.86, 1.3)	0.61	0.590602	1.01	(0.82, 1.24)	0.92	0.832276	0.877	0.433203	1.12	(0.91, 1.39)	0.28	0.978017	1.12	(0.91, 1.38)	0.3	0.847082	0.1037	0.937572	13	11	9.50615	0.524882	0.990325	-0.0696258	0.746484	0.996971	0.246507	0.245564
Cer(d18:2/23:0)	Cer d18:2	147	98	-18.9334	0.000409192	0.00027727	0.607	0.967	0.0002	-0.653	58	89	-18.3413	0.00667356	0.0751833	0.82	(0.66, 1.01)	0.068	0.151036	0.85	(0.68, 1.06)	0.14	0.362521	0.87	(0.69, 1.09)	0.24	0.589138	0.0481	0.116035	1.02	(0.83, 1.26)	0.82	0.978017	1.03	(0.84, 1.27)	0.76	0.847082	0.6254	0.937572	13	11	-5.14934	0.522947	0.990325	0.16101	0.452292	0.996971	-0.0454552	0.832962
Cer(d18:2/24:0)	Cer d18:2	147	98	-22.9523	6.21601e-06	5.99684e-06	0.641	0.968	0.0001	-0.712	58	89	-12.5415	0.0231997	0.104146	0.83	(0.66, 1.04)	0.097	0.179735	0.89	(0.7, 1.12)	0.31	0.450213	0.9	(0.71, 1.14)	0.39	0.628215	0.0179	0.0790126	0.99	(0.8, 1.23)	0.96	0.990764	1	(0.8, 1.24)	0.97	0.853469	0.3578	0.937572	13	11	-5.93953	0.711861	0.990325	-0.274152	0.194848	0.996971	-0.104459	0.627138
Cer(d18:2/24:1)	Cer d18:2	147	98	12.8598	0.0219722	0.0112965	0.575	0.967	0.3646	0.137	58	89	0.266407	0.875477	0.563381	1.15	(0.92, 1.45)	0.22	0.288958	1.1	(0.88, 1.37)	0.42	0.507529	1.01	(0.8, 1.26)	0.94	0.834548	0.4898	0.326738	1.27	(1.02, 1.59)	0.031	0.978017	1.28	(1.02, 1.6)	0.031	0.847082	0.0845	0.937572	13	11	24.7264	0.167655	0.779606	-0.0931245	0.665158	0.996971	0.240825	0.256963
Cer(d18:2/26:0)	Cer d18:2	146	98	-14.3645	0.03689	0.018021	0.559	0.968	0.066	-0.284	57	89	-16.328	0.0158786	0.0897433	0.8	(0.64, 1.01)	0.057	0.135411	0.84	(0.67, 1.06)	0.15	0.362521	0.9	(0.71, 1.14)	0.37	0.625007	0.0815	0.143994	1.03	(0.82, 1.3)	0.77	0.978017	1.04	(0.83, 1.31)	0.72	0.847082	0.884	0.937572	13	11	2.94466	0.821846	0.990325	-0.273281	0.196326	0.996971	-0.0747388	0.728528
Cer(d18:2/26:1)	Cer d18:2	146	95	12.8396	0.0480785	0.0225142	0.596	0.969	0.7757	-0.045	57	89	-6.05956	0.48699	0.457013	0.99	(0.78, 1.26)	0.95	0.584543	0.9	(0.7, 1.15)	0.39	0.497881	0.9	(0.7, 1.15)	0.39	0.628215	0.3862	0.283411	1.05	(0.83, 1.32)	0.71	0.978017	1.05	(0.82, 1.34)	0.7	0.847082	0.4901	0.937572	13	11	14.248	0.399713	0.990325	0.0426458	0.843157	0.996971	0.0550707	0.798274
Cer(d20:1/22:0)	Cer d20:1	147	98	22.0361	0.0030205	0.0017349	0.622	0.967	0.4302	0.122	58	89	31.552	0.00147479	0.0751833	1.31	(1.04, 1.64)	0.021	0.0856289	1.14	(0.91, 1.44)	0.25	0.407991	0.98	(0.77, 1.24)	0.86	0.81874	0.0345	0.0967227	1.12	(0.91, 1.39)	0.29	0.978017	1.11	(0.89, 1.38)	0.35	0.847082	0.7742	0.937572	13	11	18.5875	0.36776	0.981418	0.27067	0.200806	0.996971	0.279724	0.185564
Cer(d20:1/23:0)	Cer d20:1	147	98	2.40416	0.312124	0.123042	0.536	0.968	0.4663	-0.112	58	89	9.93428	0.135747	0.245063	1.04	(0.82, 1.32)	0.75	0.536511	0.97	(0.76, 1.22)	0.78	0.649866	0.89	(0.7, 1.13)	0.34	0.625007	0.9898	0.455315	1.11	(0.87, 1.42)	0.41	0.978017	1.1	(0.86, 1.4)	0.46	0.847082	0.3667	0.937572	13	11	6.25322	0.705553	0.990325	0.0583116	0.786662	0.996971	0.248255	0.242124
Cer(d20:1/24:0)	Cer d20:1	147	98	-1.26032	0.993489	0.32441	0.485	0.967	0.126	-0.24	58	89	18.4996	0.0120209	0.0812795	1.14	(0.9, 1.44)	0.27	0.32071	1.02	(0.82, 1.28)	0.86	0.660867	0.96	(0.76, 1.21)	0.72	0.778663	0.0542	0.122223	1.08	(0.87, 1.34)	0.5	0.978017	1.06	(0.85, 1.32)	0.61	0.847082	0.4044	0.937572	13	11	12.9402	0.360848	0.974641	-0.118364	0.581737	0.996971	0.10883	0.612714
Cer(d20:1/24:1)	Cer d20:1	147	98	43.6107	4.17277e-07	5.07079e-07	0.701	0.968	0.0211	0.381	58	89	42.3555	0.000124378	0.0334563	1.54	(1.21, 1.97)	0.0005	0.0261055	1.32	(1.03, 1.71)	0.031	0.251842	1.09	(0.84, 1.43)	0.51	0.690558	0.0009	0.0186717	1.18	(0.95, 1.48)	0.13	0.978017	1.18	(0.93, 1.49)	0.17	0.847082	0.1305	0.937572	13	11	9.65118	0.52923	0.990325	0.0765884	0.722067	0.996971	0.267486	0.206362
DAG(14:0/18:1)	DAG	145	94	-39.2592	0.000525355	0.000346405	0.62	0.97	0.0232	-0.361	57	88	1.64412	0.628938	0.49692	0.93	(0.72, 1.19)	0.55	0.449875	1	(0.79, 1.28)	0.99	0.694979	0.91	(0.71, 1.17)	0.47	0.683751	0.8066	0.415235	1.13	(0.9, 1.41)	0.29	0.978017	1.13	(0.9, 1.41)	0.3	0.847082	0.0846	0.937572	13	10	-36.8441	0.202415	0.797771	0.181009	0.408499	0.996971	-0.250869	0.248249
DAG(16:0/16:1)	DAG	144	93	-28.5898	0.00886016	0.00480738	0.603	0.967	0.0509	-0.303	57	87	-1.2584	0.631488	0.49692	1.01	(0.79, 1.29)	0.92	0.582737	1.08	(0.85, 1.38)	0.51	0.558708	0.95	(0.74, 1.23)	0.71	0.772224	0.8519	0.427937	1.18	(0.94, 1.47)	0.16	0.978017	1.18	(0.94, 1.48)	0.15	0.847082	0.033	0.937572	13	11	-9.23421	0.690768	0.990325	0.153177	0.474866	0.996971	-0.310756	0.139409
DAG(16:0/18:1)	DAG	147	98	-4.97909	0.758695	0.264985	0.514	0.969	0.372	0.135	58	89	4.85314	0.837775	0.555054	0.98	(0.76, 1.26)	0.89	0.582737	1	(0.78, 1.29)	0.97	0.687032	0.93	(0.73, 1.2)	0.6	0.734156	0.3951	0.286604	1.19	(0.94, 1.5)	0.14	0.978017	1.18	(0.94, 1.49)	0.16	0.847082	0.1417	0.937572	13	11	-39.454	0.133243	0.779606	0.234987	0.269026	0.996971	-0.117134	0.585693
DAG(16:0/18:2)	DAG	147	98	2.82698	0.913465	0.305264	0.498	0.969	0.4287	0.12	58	89	6.18151	0.945763	0.580409	0.89	(0.71, 1.12)	0.33	0.350798	0.93	(0.73, 1.18)	0.55	0.571925	0.88	(0.69, 1.12)	0.31	0.610031	0.0819	0.143994	1.09	(0.87, 1.36)	0.44	0.978017	1.08	(0.87, 1.35)	0.49	0.847082	0.7602	0.937572	13	11	-40.4079	0.172722	0.779606	0.247172	0.244252	0.996971	-0.105334	0.624243
DAG(16:0/20:4)	DAG	147	98	-16.5696	0.762432	0.265417	0.512	0.967	0.9273	-0.014	58	89	7.50836	0.74477	0.542138	1.14	(0.88, 1.5)	0.32	0.345546	1.17	(0.9, 1.53)	0.25	0.407991	1.08	(0.83, 1.42)	0.56	0.710253	0.3111	0.257303	1.24	(0.97, 1.59)	0.081	0.978017	1.24	(0.97, 1.59)	0.081	0.847082	0.1634	0.937572	13	11	20.9824	0.800778	0.990325	0.0704961	0.743418	0.996971	-0.0734276	0.73312
DAG(16:0/22:6)	DAG	145	93	5.82682	0.143902	0.0604555	0.574	0.969	0.8163	0.035	58	87	-4.26075	0.574102	0.477352	0.87	(0.69, 1.1)	0.24	0.302153	0.84	(0.67, 1.06)	0.14	0.362521	0.86	(0.68, 1.08)	0.2	0.585367	0.4449	0.308697	1.03	(0.81, 1.3)	0.82	0.978017	1.02	(0.81, 1.3)	0.84	0.847082	0.9903	0.9459	13	11	-33.2914	0.146537	0.779606	0.0469974	0.827376	0.996971	0.0375879	0.861572
DAG(16:1/18:1)	DAG	147	98	-15.8293	0.338523	0.130991	0.535	0.969	0.5263	-0.094	58	89	8.05306	0.770884	0.544075	1.15	(0.9, 1.47)	0.26	0.315694	1.15	(0.9, 1.47)	0.26	0.409534	1.12	(0.87, 1.44)	0.36	0.625007	0.4639	0.314517	1.17	(0.94, 1.46)	0.15	0.978017	1.17	(0.94, 1.46)	0.16	0.847082	0.103	0.937572	13	11	0.944693	0.880181	0.990325	0.154047	0.47233	0.996971	-0.221157	0.299021
DAG(18:0/18:1)	DAG	147	98	-14.5152	0.763541	0.265417	0.515	0.968	0.8533	-0.028	58	89	33.1827	0.0174772	0.0931539	1.15	(0.89, 1.48)	0.29	0.334292	1.11	(0.87, 1.42)	0.42	0.507529	0.96	(0.74, 1.26)	0.79	0.805828	0.5321	0.341768	1.15	(0.91, 1.45)	0.24	0.978017	1.13	(0.89, 1.44)	0.3	0.847082	0.4045	0.937572	13	11	-12.3076	0.565258	0.990325	0.510009	0.0108945	0.722564	0.0677457	0.753119
DAG(18:0/18:2)	DAG	147	98	-1.83205	0.58243	0.210419	0.534	0.969	0.2972	0.159	58	89	13.5154	0.545147	0.473027	1.04	(0.82, 1.33)	0.72	0.533067	1.08	(0.84, 1.37)	0.55	0.571925	0.96	(0.75, 1.24)	0.76	0.790568	0.7831	0.409095	1.12	(0.9, 1.4)	0.32	0.978017	1.11	(0.89, 1.39)	0.36	0.847082	0.7379	0.937572	13	11	-22.5237	0.339057	0.960654	0.151436	0.479959	0.996971	0.069494	0.746949
DAG(18:0/20:4)	DAG	147	98	-21.2599	0.0522076	0.0241403	0.561	0.969	0.2099	-0.193	58	89	6.01507	0.357186	0.384316	1.25	(0.98, 1.58)	0.072	0.153411	1.2	(0.93, 1.54)	0.16	0.369753	1.13	(0.88, 1.47)	0.34	0.625007	0.2286	0.222658	1.26	(1.01, 1.58)	0.042	0.978017	1.28	(1.01, 1.61)	0.038	0.847082	0.0529	0.937572	13	11	15.397	0.487278	0.990325	0.264578	0.211527	0.996971	0.236017	0.266871
DAG(18:1/18:1)	DAG	147	98	-7.1844	0.973459	0.320937	0.501	0.969	0.8857	0.022	58	89	15.9993	0.173645	0.268439	1.18	(0.91, 1.51)	0.21	0.284017	1.15	(0.9, 1.48)	0.26	0.409534	1.09	(0.84, 1.41)	0.51	0.690558	0.2519	0.232267	1.18	(0.94, 1.48)	0.15	0.978017	1.17	(0.93, 1.47)	0.17	0.847082	0.2639	0.937572	13	11	-4.36084	0.842353	0.990325	0.21497	0.313086	0.996971	0.0909103	0.672683
DAG(18:1/18:2)	DAG	147	98	-6.69651	0.81267	0.277251	0.494	0.968	0.6796	0.063	58	89	13.3256	0.560151	0.476818	1.02	(0.79, 1.3)	0.9	0.582737	1.03	(0.8, 1.31)	0.84	0.653428	0.95	(0.75, 1.22)	0.71	0.772224	0.2144	0.21181	1.07	(0.85, 1.34)	0.57	0.978017	1.05	(0.84, 1.32)	0.64	0.847082	0.9084	0.937572	13	11	-16.5476	0.629301	0.990325	0.0382942	0.858996	0.996971	0.018794	0.930542
DAG(18:1/18:3)	DAG	147	96	-9.21988	0.940061	0.313439	0.501	0.969	0.4166	0.124	58	89	-4.38775	0.427676	0.422941	0.87	(0.68, 1.11)	0.26	0.315694	0.92	(0.72, 1.18)	0.52	0.563811	0.89	(0.69, 1.14)	0.37	0.625007	0.0116	0.0705375	1.01	(0.81, 1.26)	0.94	0.990764	1.02	(0.82, 1.26)	0.89	0.847082	0.4718	0.937572	13	11	-21.8737	0.656227	0.990325	0.0165361	0.93887	0.996971	-0.0708052	0.742331
DAG(18:1/20:3)	DAG	142	97	-31.0647	0.0122129	0.00648299	0.59	0.965	0.1034	-0.254	56	86	-8.27387	0.447947	0.431874	1.13	(0.88, 1.46)	0.35	0.35947	1.2	(0.92, 1.55)	0.18	0.382471	1.2	(0.9, 1.59)	0.21	0.585367	0.9201	0.440357	1.22	(0.95, 1.57)	0.12	0.978017	1.24	(0.96, 1.59)	0.1	0.847082	0.7995	0.937572	13	11	29.9448	0.7329	0.990325	-0.0861619	0.688922	0.996971	-0.00874138	0.967664
DAG(18:1/20:4)	DAG	147	98	-13.5231	0.77733	0.268261	0.509	0.968	0.9016	-0.019	58	89	5.85429	0.619065	0.492667	1.17	(0.9, 1.52)	0.23	0.296393	1.16	(0.89, 1.52)	0.28	0.428253	1.13	(0.86, 1.47)	0.39	0.628215	0.231	0.222902	1.23	(0.96, 1.58)	0.1	0.978017	1.23	(0.96, 1.58)	0.099	0.847082	0.0489	0.937572	13	11	13.7168	0.8298	0.990325	-0.075718	0.725105	0.996971	0.0922215	0.668223
DAG(18:2/18:2)	DAG	147	98	8.87462	0.284151	0.113846	0.531	0.971	0.043	0.324	58	89	9.73359	0.944771	0.580409	0.92	(0.72, 1.17)	0.48	0.417626	0.97	(0.76, 1.23)	0.78	0.649866	0.9	(0.71, 1.15)	0.4	0.636269	0.6273	0.363582	1.02	(0.81, 1.27)	0.88	0.978017	1.01	(0.8, 1.26)	0.94	0.853469	0.6621	0.937572	13	11	-27.289	0.326042	0.960654	0.05396	0.802263	0.996971	-0.0769241	0.720896
DAG(18:2/18:3)	DAG	141	90	2.57095	0.629504	0.224122	0.55	0.972	0.3314	0.161	54	87	6.84303	0.949562	0.580409	0.84	(0.66, 1.07)	0.17	0.245733	0.88	(0.7, 1.12)	0.31	0.450213	0.83	(0.66, 1.05)	0.13	0.527968	0.139	0.182107	0.95	(0.76, 1.19)	0.65	0.978017	0.95	(0.76, 1.2)	0.69	0.847082	0.2372	0.937572	13	11	-29.3233	0.238989	0.855428	0.184508	0.388086	0.996971	-0.0345284	0.872746
DAG(18:2/20:4)	DAG	147	98	-22.7649	0.134947	0.057495	0.554	0.968	0.1688	-0.213	58	89	9.78757	0.597001	0.485156	1.13	(0.87, 1.48)	0.36	0.361584	1.12	(0.85, 1.47)	0.43	0.509882	1.06	(0.8, 1.39)	0.7	0.772224	0.4346	0.306624	1.22	(0.95, 1.57)	0.12	0.978017	1.22	(0.95, 1.57)	0.12	0.847082	0.3518	0.937572	13	11	49.4858	0.652099	0.990325	-0.0635335	0.768046	0.996971	0.24301	0.252539
Gb3(d18:1/16:0)	Gb3	147	98	-14.9559	0.000275639	0.000189393	0.621	0.968	0.002	-0.493	58	89	-5.92005	0.525311	0.468662	0.9	(0.73, 1.11)	0.34	0.355889	0.88	(0.72, 1.08)	0.23	0.404172	0.89	(0.72, 1.09)	0.26	0.597939	0.2784	0.244404	0.95	(0.78, 1.15)	0.57	0.978017	0.95	(0.78, 1.15)	0.6	0.847082	0.4939	0.937572	13	11	-12.0333	0.402063	0.990325	-0.373368	0.0723182	0.996971	0.373694	0.07205
Gb3(d18:1/22:0)	Gb3	141	95	-19.7564	0.000440179	0.000295544	0.62	0.967	0.0001	-0.663	56	85	-7.15462	0.824609	0.555054	0.9	(0.72, 1.12)	0.34	0.355889	0.83	(0.65, 1.05)	0.11	0.328549	0.83	(0.66, 1.05)	0.12	0.520583	0.402	0.288582	0.78	(0.62, 0.99)	0.038	0.978017	0.76	(0.6, 0.97)	0.028	0.847082	0.2088	0.937572	13	10	-23.7732	0.145825	0.779606	-0.0830861	0.706249	0.996971	0.186912	0.393119
Gb3(d18:1/24:0)	Gb3	147	98	-24.534	3.62757e-05	3.048e-05	0.622	0.967	0.0002	-0.62	58	89	-8.09416	0.809834	0.554291	0.9	(0.73, 1.11)	0.32	0.345546	0.86	(0.69, 1.08)	0.19	0.388092	0.92	(0.73, 1.16)	0.48	0.683751	0.2057	0.208172	0.88	(0.72, 1.09)	0.24	0.978017	0.88	(0.71, 1.09)	0.23	0.847082	0.6301	0.937572	13	11	-26.4704	0.0818834	0.724106	-0.307224	0.144201	0.996971	0.0673086	0.754664
Gb3(d18:1/24:1)	Gb3	145	98	-0.688125	0.471042	0.175347	0.499	0.97	0.337	-0.145	58	87	-10.3682	0.406576	0.407061	0.97	(0.78, 1.2)	0.76	0.536511	0.94	(0.75, 1.16)	0.55	0.571925	0.92	(0.74, 1.15)	0.48	0.683751	0.5675	0.349363	0.95	(0.78, 1.16)	0.63	0.978017	0.96	(0.78, 1.18)	0.69	0.847082	0.1305	0.937572	13	11	-13.2704	0.563192	0.990325	-0.248042	0.242542	0.996971	0.200615	0.347246
Glc/GalCer(d16:1/16:0)	Glc/GalCer	138	95	-8.51346	0.0740831	0.0330097	0.558	0.967	0.0352	-0.343	54	84	-10.5129	0.144274	0.246524	0.76	(0.6, 0.95)	0.017	0.0774058	0.79	(0.63, 0.99)	0.042	0.260731	0.77	(0.61, 0.97)	0.026	0.520583	0.0312	0.0936548	0.92	(0.74, 1.15)	0.48	0.978017	0.93	(0.74, 1.17)	0.56	0.847082	0.5811	0.937572	12	10	14.3569	0.494321	0.990325	0.149802	0.5058	0.996971	0.0640412	0.777072
Glc/GalCer(d16:1/18:0)	Glc/GalCer	136	95	-10.8896	0.0623955	0.0281431	0.55	0.969	0.0102	-0.41	51	85	9.77377	0.242915	0.322365	0.98	(0.78, 1.24)	0.86	0.573047	0.9	(0.71, 1.14)	0.38	0.489059	0.86	(0.67, 1.09)	0.22	0.585367	0.6741	0.37702	0.98	(0.78, 1.23)	0.87	0.978017	0.98	(0.78, 1.24)	0.88	0.847082	0.708	0.937572	13	10	15.5806	0.748984	0.990325	0.274975	0.20414	0.996971	0.298465	0.166562
Glc/GalCer(d16:1/20:0)	Glc/GalCer	146	98	-17.8283	0.000604943	0.000395338	0.589	0.967	0.0005	-0.596	58	88	-9.32162	0.285565	0.344456	0.95	(0.78, 1.16)	0.62	0.48257	0.96	(0.79, 1.15)	0.64	0.60485	0.98	(0.82, 1.18)	0.86	0.81874	0.9392	0.442526	1.03	(0.85, 1.25)	0.77	0.978017	1.05	(0.86, 1.28)	0.62	0.847082	0.7531	0.937572	12	11	-1.89305	0.840674	0.990325	-0.0380529	0.863139	0.996971	0.151096	0.491334
Glc/GalCer(d16:1/22:0)	Glc/GalCer	146	98	-24.5745	6.44387e-06	6.11336e-06	0.645	0.969	0.0001	-0.712	57	89	-5.82319	0.396199	0.400651	0.89	(0.72, 1.1)	0.27	0.32071	0.91	(0.74, 1.12)	0.37	0.48406	0.95	(0.76, 1.19)	0.65	0.754239	0.2895	0.249214	1.1	(0.89, 1.36)	0.37	0.978017	1.1	(0.89, 1.36)	0.36	0.847082	0.7325	0.937572	13	11	-14.1671	0.866988	0.990325	-0.365535	0.0789991	0.996971	-0.224653	0.291249
Glc/GalCer(d16:1/23:0)	Glc/GalCer	134	98	-20.6808	0.000192782	0.000137605	0.614	0.965	0.0003	-0.627	52	82	-20.598	0.0118781	0.0812795	0.82	(0.65, 1.02)	0.073	0.153411	0.88	(0.71, 1.08)	0.22	0.404172	0.94	(0.76, 1.17)	0.6	0.734156	0.0782	0.143994	0.88	(0.72, 1.09)	0.25	0.978017	0.91	(0.74, 1.13)	0.4	0.847082	0.4686	0.937572	12	9	-20.8021	0.17901	0.779606	0.154747	0.503006	0.996971	-0.317681	0.160522
Glc/GalCer(d16:1/24:0)	Glc/GalCer	147	98	-24.6995	1.56238e-06	1.67688e-06	0.654	0.968	0	-0.801	58	89	-10.7191	0.119879	0.222387	0.75	(0.59, 0.93)	0.011	0.0715516	0.8	(0.64, 0.99)	0.042	0.260731	0.85	(0.68, 1.07)	0.16	0.558675	0.1814	0.19747	1.01	(0.82, 1.25)	0.92	0.983127	1.02	(0.82, 1.26)	0.88	0.847082	0.6262	0.937572	13	11	-0.96025	0.70795	0.990325	-0.0487381	0.821081	0.996971	-0.306385	0.145355
Glc/GalCer(d16:1/24:1)	Glc/GalCer	147	98	-9.41549	0.125155	0.0534967	0.528	0.968	0.0182	-0.371	58	89	-0.839662	0.788866	0.546897	1.1	(0.88, 1.38)	0.41	0.380989	1.06	(0.85, 1.34)	0.59	0.580108	1.03	(0.81, 1.31)	0.8	0.805828	0.9662	0.447435	1.13	(0.92, 1.39)	0.23	0.978017	1.16	(0.94, 1.43)	0.17	0.847082	0.8136	0.937572	13	11	-9.55538	0.751395	0.990325	-0.149695	0.48508	0.996971	-0.038025	0.859978
Glc/GalCer(d18:1/16:0)	Glc/GalCer	147	98	-13.2404	0.0114883	0.00612044	0.585	0.975	0.0438	-0.315	58	89	7.86086	0.158266	0.256457	1.23	(0.98, 1.55)	0.078	0.160221	1.17	(0.93, 1.48)	0.19	0.388092	1.11	(0.87, 1.42)	0.39	0.628215	0.1586	0.1913	1.2	(0.97, 1.48)	0.086	0.978017	1.19	(0.97, 1.47)	0.099	0.847082	0.5468	0.937572	13	11	4.0576	0.782484	0.990325	-0.10879	0.612845	0.996971	0.252189	0.234499
Glc/GalCer(d18:1/18:0)	Glc/GalCer	147	98	-16.5211	0.000565588	0.000371269	0.622	0.973	0.0028	-0.481	58	89	20.8561	0.00601576	0.0751833	1.12	(0.9, 1.4)	0.3	0.33728	1.01	(0.8, 1.27)	0.96	0.687032	0.93	(0.73, 1.18)	0.56	0.710253	0.248	0.231373	1.01	(0.83, 1.23)	0.91	0.97942	1.01	(0.82, 1.23)	0.95	0.853469	0.8436	0.937572	13	11	11.3326	0.975838	0.990325	0.148825	0.487651	0.996971	0.291962	0.166254
Glc/GalCer(d18:1/20:0)	Glc/GalCer	147	98	-20.1276	7.00973e-05	5.57142e-05	0.65	0.974	0.0003	-0.62	58	89	8.37776	0.178944	0.272529	1.25	(0.97, 1.6)	0.085	0.170748	1.19	(0.93, 1.52)	0.17	0.37903	1.13	(0.87, 1.47)	0.34	0.625007	0.2617	0.236598	1.26	(1.01, 1.58)	0.04	0.978017	1.25	(1, 1.57)	0.047	0.847082	0.3016	0.937572	13	11	14.0408	0.300907	0.935924	0.127937	0.551335	0.996971	0.353589	0.0900736
Glc/GalCer(d18:1/22:0)	Glc/GalCer	147	98	-26.6074	1.24662e-07	1.73602e-07	0.692	0.975	0	-0.738	58	89	3.94825	0.544491	0.473027	0.91	(0.72, 1.15)	0.44	0.396722	0.93	(0.74, 1.17)	0.54	0.571925	0.9	(0.7, 1.14)	0.37	0.625007	0.3455	0.269468	0.97	(0.79, 1.2)	0.78	0.978017	0.97	(0.78, 1.19)	0.75	0.847082	0.4289	0.937572	13	11	-5.50298	0.749224	0.990325	0.0478677	0.824227	0.996971	0.0240388	0.911224
Glc/GalCer(d18:1/23:0)	Glc/GalCer	147	98	-24.8331	3.10812e-07	3.90614e-07	0.667	0.973	0	-0.764	58	89	-7.77333	0.245768	0.324063	0.85	(0.67, 1.07)	0.16	0.237563	0.86	(0.68, 1.08)	0.2	0.393294	0.93	(0.73, 1.18)	0.53	0.690558	0.1195	0.172081	1.09	(0.87, 1.36)	0.47	0.978017	1.09	(0.87, 1.37)	0.45	0.847082	0.2539	0.937572	13	11	-14.6955	0.258661	0.877115	0.00435161	0.983899	0.996971	-0.127624	0.552318
Glc/GalCer(d18:1/24:0)	Glc/GalCer	147	98	-24.903	2.36268e-07	2.99491e-07	0.683	0.974	0.0001	-0.72	58	89	2.91206	0.883945	0.564777	0.99	(0.77, 1.27)	0.91	0.582737	0.98	(0.77, 1.26)	0.89	0.6693	0.97	(0.75, 1.25)	0.8	0.805828	0.8754	0.433203	1.06	(0.84, 1.34)	0.62	0.978017	1.05	(0.84, 1.33)	0.65	0.847082	0.752	0.937572	13	11	-15.0449	0.231303	0.848113	-0.00348129	0.987119	0.996971	-0.0244759	0.909616
Glc/GalCer(d18:1/24:1)	Glc/GalCer	147	98	-11.7474	0.0570012	0.0261105	0.574	0.977	0.1958	-0.199	58	89	8.94834	0.373422	0.388655	1.18	(0.91, 1.52)	0.21	0.284017	1.13	(0.88, 1.44)	0.35	0.479699	1.1	(0.86, 1.41)	0.46	0.683308	0.2774	0.244404	1.15	(0.92, 1.45)	0.22	0.978017	1.15	(0.91, 1.44)	0.24	0.847082	0.2391	0.937572	13	11	-6.16411	0.674771	0.990325	0.0670148	0.755703	0.996971	0.144233	0.501328
Glc/GalCer(d18:1/26:0)	Glc/GalCer	139	97	-21.3345	7.57377e-05	5.86131e-05	0.638	0.97	0.0005	-0.59	53	86	-12.3622	0.0452738	0.132134	0.84	(0.66, 1.08)	0.18	0.257463	0.83	(0.65, 1.06)	0.14	0.362521	0.94	(0.73, 1.21)	0.66	0.763522	0.5611	0.348526	0.91	(0.72, 1.15)	0.41	0.978017	0.91	(0.72, 1.15)	0.44	0.847082	0.8806	0.937572	13	10	-20.6421	0.178867	0.779606	0.0187933	0.932174	0.996971	-0.15419	0.482398
Glc/GalCer(d18:2/16:0)	Glc/GalCer	145	98	-7.17642	0.252516	0.101934	0.524	0.969	0.3648	-0.136	57	88	-2.13215	0.957753	0.580409	0.88	(0.7, 1.09)	0.24	0.302153	0.86	(0.69, 1.08)	0.2	0.393294	0.88	(0.69, 1.12)	0.3	0.610031	0.2107	0.211171	1.09	(0.88, 1.34)	0.45	0.978017	1.09	(0.88, 1.35)	0.45	0.847082	0.8057	0.937572	13	10	-13.6081	0.145209	0.779606	0.129575	0.555689	0.996971	0.0718894	0.744451
Glc/GalCer(d18:2/18:0)	Glc/GalCer	140	97	-7.11778	0.317316	0.124458	0.53	0.968	0.1943	-0.198	55	85	0.651786	0.85591	0.558608	1.1	(0.87, 1.4)	0.42	0.385043	1.06	(0.84, 1.33)	0.62	0.596635	1.01	(0.8, 1.26)	0.96	0.836737	0.3071	0.255871	1.07	(0.86, 1.33)	0.53	0.978017	1.08	(0.87, 1.34)	0.51	0.847082	0.6797	0.937572	12	11	14.6221	0.380555	0.990325	0.138477	0.528614	0.996971	0.135688	0.537027
Glc/GalCer(d18:2/20:0)	Glc/GalCer	140	96	-23.6789	0.000184938	0.00013265	0.626	0.974	0.0006	-0.576	56	84	-1.35492	0.943006	0.580409	1.08	(0.85, 1.36)	0.54	0.449875	1.09	(0.85, 1.4)	0.49	0.552081	1.07	(0.83, 1.39)	0.6	0.734156	0.6165	0.362326	1.04	(0.83, 1.29)	0.75	0.978017	1.04	(0.83, 1.31)	0.71	0.847082	0.9967	0.948837	13	10	-4.37574	0.973167	0.990325	0.0623146	0.777592	0.996971	0.0431336	0.845067
Glc/GalCer(d18:2/22:0)	Glc/GalCer	147	98	-18.0882	0.00048092	0.000319976	0.599	0.972	0.0017	-0.534	58	89	-6.02728	0.38006	0.390198	0.88	(0.7, 1.12)	0.31	0.340125	0.88	(0.68, 1.13)	0.3	0.448021	0.88	(0.69, 1.13)	0.33	0.625007	0.366	0.281766	0.97	(0.78, 1.22)	0.82	0.978017	0.97	(0.77, 1.21)	0.76	0.847082	0.3874	0.937572	13	11	-21.8109	0.0757497	0.697206	-0.00261097	0.990339	0.996971	-0.0113638	0.95797
Glc/GalCer(d18:2/23:0)	Glc/GalCer	147	98	-21.6833	4.97539e-05	4.06435e-05	0.621	0.971	0.0004	-0.611	58	89	-15.4112	0.0321119	0.11985	0.75	(0.6, 0.93)	0.01	0.0682993	0.76	(0.61, 0.95)	0.017	0.251842	0.79	(0.63, 1)	0.053	0.520583	0.158	0.1913	0.95	(0.77, 1.17)	0.62	0.978017	0.96	(0.77, 1.19)	0.68	0.847082	0.4161	0.937572	13	11	-20.8546	0.0590461	0.60998	0.200174	0.348328	0.996971	-0.165212	0.440418
Glc/GalCer(d18:2/24:0)	Glc/GalCer	147	98	-24.3383	3.02545e-08	4.99846e-08	0.663	0.972	0	-0.817	58	89	-6.42391	0.274843	0.339127	0.85	(0.67, 1.08)	0.19	0.259537	0.86	(0.68, 1.1)	0.24	0.404172	0.89	(0.68, 1.15)	0.37	0.625007	0.1153	0.172081	1.01	(0.81, 1.26)	0.92	0.983127	1.01	(0.81, 1.27)	0.91	0.852395	0.6731	0.937572	13	11	-18.5676	0.0914478	0.766	-0.201044	0.346192	0.996971	-0.0493888	0.818731
Glc/GalCer(d18:2/24:1)	Glc/GalCer	147	98	-4.66795	0.432892	0.163391	0.514	0.97	0.4573	-0.112	58	89	0.480971	0.863906	0.558608	1.07	(0.86, 1.33)	0.57	0.458007	1.04	(0.84, 1.29)	0.73	0.633203	1.05	(0.83, 1.31)	0.7	0.772224	0.7812	0.409095	1.22	(0.98, 1.52)	0.074	0.978017	1.22	(0.98, 1.51)	0.08	0.847082	0.173	0.937572	13	11	-18.2304	0.178495	0.779606	-0.229765	0.280117	0.996971	0.262678	0.214947
LacCer(d16:1/16:0)	LacCer	147	98	-21.1085	5.77445e-05	4.69103e-05	0.67	0.97	0.0002	-0.617	58	89	-8.15436	0.329826	0.369665	0.81	(0.65, 1.02)	0.07	0.152732	0.82	(0.66, 1.03)	0.084	0.31292	0.82	(0.66, 1.03)	0.087	0.520583	0.1834	0.198171	1.08	(0.87, 1.34)	0.48	0.978017	1.09	(0.88, 1.36)	0.44	0.847082	0.9017	0.937572	13	11	-22.2037	0.249265	0.877115	-0.0469974	0.827376	0.996971	-0.135928	0.52653
LacCer(d18:1/16:0)	LacCer	147	98	-24.0214	1.17686e-08	2.16307e-08	0.739	0.975	0.0007	-0.651	58	89	-2.14795	0.749005	0.542138	0.88	(0.71, 1.1)	0.26	0.315694	0.92	(0.74, 1.13)	0.42	0.507529	0.89	(0.72, 1.1)	0.28	0.607347	0.3175	0.257303	1.1	(0.88, 1.36)	0.41	0.978017	1.09	(0.88, 1.35)	0.43	0.847082	0.3342	0.937572	13	11	-10.6467	0.456138	0.990325	-0.276763	0.190459	0.996971	-0.00305948	0.98868
LacCer(d18:1/18:0)	LacCer	144	98	-7.3864	0.143408	0.0604204	0.562	0.972	0.1104	-0.249	57	87	2.91646	0.914421	0.574957	0.9	(0.74, 1.1)	0.32	0.345546	0.88	(0.73, 1.05)	0.15	0.362521	0.9	(0.75, 1.08)	0.24	0.589138	0.1502	0.184753	0.97	(0.8, 1.17)	0.72	0.978017	0.97	(0.8, 1.17)	0.75	0.847082	0.1693	0.937572	12	11	19.6217	0.253016	0.877115	-0.0336301	0.878925	0.996971	0.108849	0.621036
LacCer(d18:1/20:0)	LacCer	130	92	-9.28701	0.285491	0.114072	0.539	0.974	0.4084	-0.132	52	78	1.85738	0.605019	0.487256	0.91	(0.7, 1.17)	0.45	0.400452	0.81	(0.63, 1.05)	0.11	0.328549	0.89	(0.7, 1.14)	0.37	0.625007	0.8482	0.427112	0.97	(0.75, 1.26)	0.84	0.978017	0.95	(0.73, 1.24)	0.72	0.847082	0.7134	0.937572	12	9	12.6774	0.636407	0.990325	-0.381015	0.0883654	0.996971	-0.0579429	0.802991
LacCer(d18:1/22:0)	LacCer	147	98	-28.4018	3.64824e-10	9.57926e-10	0.702	0.974	0	-0.96	58	89	-5.46033	0.350739	0.380423	1.02	(0.82, 1.26)	0.85	0.570559	1.02	(0.84, 1.25)	0.81	0.653428	0.98	(0.8, 1.19)	0.81	0.80738	0.7926	0.409095	1.05	(0.85, 1.29)	0.65	0.978017	1.05	(0.85, 1.29)	0.64	0.847082	0.8354	0.937572	13	11	-0.563157	0.954228	0.990325	-0.231506	0.276388	0.996971	-0.00349655	0.987063
LacCer(d18:1/23:0)	LacCer	146	98	-26.4346	1.09535e-07	1.61061e-07	0.687	0.969	0	-0.824	57	89	-15.3999	0.0329712	0.11985	0.81	(0.64, 1.01)	0.056	0.134202	0.81	(0.65, 1)	0.055	0.268631	0.82	(0.66, 1.03)	0.094	0.520583	0.1809	0.19747	0.96	(0.77, 1.19)	0.7	0.978017	0.98	(0.79, 1.22)	0.84	0.847082	0.3273	0.937572	13	10	-20.1945	0.121396	0.779606	-0.0830861	0.706249	0.996971	-0.269213	0.214166
LacCer(d18:1/24:0)	LacCer	147	98	-23.3014	1.55584e-08	2.72346e-08	0.671	0.973	0	-0.803	58	89	-8.27666	0.227879	0.309887	0.91	(0.74, 1.13)	0.4	0.376824	0.93	(0.76, 1.13)	0.47	0.53914	0.9	(0.74, 1.1)	0.3	0.610031	0.3759	0.282549	1.04	(0.85, 1.26)	0.7	0.978017	1.05	(0.86, 1.27)	0.65	0.847082	0.8161	0.937572	13	11	-1.955	0.81251	0.990325	-0.333333	0.111446	0.996971	0.0476405	0.825049
LacCer(d18:1/24:1)	LacCer	147	98	-21.919	1.33072e-06	1.4494e-06	0.677	0.973	0.0007	-0.598	58	89	2.08996	0.968398	0.584054	1.04	(0.83, 1.32)	0.72	0.533067	1.04	(0.83, 1.29)	0.75	0.641759	1.01	(0.81, 1.26)	0.93	0.833422	0.3715	0.282317	1.13	(0.9, 1.4)	0.29	0.978017	1.13	(0.9, 1.4)	0.29	0.847082	0.3178	0.937572	13	11	-18.8489	0.164934	0.779606	-0.140122	0.513729	0.996971	-0.181821	0.395155
LacCer(d18:2/16:0)	LacCer	147	98	-25.0097	7.84313e-08	1.20131e-07	0.709	0.976	0.0001	-0.741	58	89	1.77211	0.814575	0.555054	0.96	(0.78, 1.19)	0.73	0.534675	0.97	(0.79, 1.19)	0.79	0.651341	0.94	(0.76, 1.15)	0.52	0.690558	0.6771	0.37702	1.12	(0.9, 1.38)	0.31	0.978017	1.11	(0.9, 1.37)	0.32	0.847082	0.882	0.937572	13	11	-15.8377	0.229702	0.848113	-0.0365535	0.865347	0.996971	0.183132	0.391697
LacCer(d18:2/24:1)	LacCer	146	98	-10.7473	0.0236246	0.0119785	0.586	0.971	0.059	-0.308	58	88	-2.96514	0.516967	0.468662	0.97	(0.78, 1.2)	0.77	0.53801	0.98	(0.8, 1.19)	0.81	0.653428	0.97	(0.79, 1.18)	0.74	0.784731	0.38	0.282549	1.04	(0.86, 1.27)	0.67	0.978017	1.04	(0.86, 1.27)	0.68	0.847082	0.9712	0.944771	13	11	-3.78199	0.993469	0.995676	-0.1349	0.529692	0.996971	0.148603	0.488307
LPC 14:0_sn1	LPC	147	98	-19.5418	0.00118682	0.000733238	0.579	0.967	0.122	-0.247	58	89	-14.9011	0.0623563	0.151109	0.72	(0.57, 0.9)	0.0044	0.0480827	0.79	(0.62, 1)	0.046	0.26294	0.77	(0.6, 0.98)	0.033	0.520583	0.0294	0.0936548	0.98	(0.78, 1.23)	0.83	0.978017	0.97	(0.77, 1.23)	0.81	0.847082	0.3512	0.937572	13	11	-48.131	0.0595102	0.60998	0.0409052	0.849486	0.996971	-0.431824	0.0351056
LPC 14:0_sn2	LPC	146	98	-30.8955	1.41361e-05	1.25974e-05	0.618	0.967	0.0257	-0.371	58	88	-17.6329	0.0300776	0.118979	0.78	(0.62, 0.98)	0.031	0.107327	0.85	(0.67, 1.07)	0.17	0.37903	0.85	(0.68, 1.08)	0.18	0.558675	0.0165	0.0777987	1.04	(0.83, 1.31)	0.73	0.978017	1.04	(0.82, 1.32)	0.74	0.847082	0.6144	0.937572	13	11	-45.9651	0.0696261	0.682639	-0.0156658	0.942082	0.996971	-0.417401	0.0424191
LPC 15:0_sn1	LPC	147	98	12.6251	0.955792	0.317246	0.53	0.968	0.2714	0.166	58	89	-23.6943	0.0201704	0.0986476	0.71	(0.58, 0.88)	0.0014	0.0347705	0.77	(0.62, 0.95)	0.017	0.251842	0.75	(0.6, 0.95)	0.015	0.520583	0.0069	0.0504827	1.02	(0.83, 1.25)	0.86	0.978017	1.02	(0.83, 1.26)	0.85	0.847082	0.6035	0.937572	13	11	-48.0187	0.0181372	0.367078	0.0452568	0.833681	0.996971	-0.406474	0.0487176
LPC 15:0_sn2	LPC	147	98	-2.73448	0.0795383	0.0353333	0.535	0.967	0.8461	-0.03	58	89	-24.5559	0.020821	0.100011	0.72	(0.58, 0.9)	0.0032	0.0480827	0.78	(0.62, 0.98)	0.034	0.251842	0.76	(0.6, 0.96)	0.021	0.520583	0.0511	0.117793	1	(0.81, 1.23)	0.99	0.994171	1	(0.8, 1.24)	0.99	0.859478	0.7475	0.937572	13	11	-52.1421	0.0128262	0.367078	-0.0374239	0.862171	0.996971	-0.39074	0.059042
LPC 16:0_sn1	LPC	147	98	41.3681	0.00787155	0.00432637	0.583	0.968	0.0009	0.537	58	89	-18.0837	0.060486	0.149267	0.81	(0.65, 1)	0.054	0.132907	0.88	(0.7, 1.1)	0.25	0.407991	0.8	(0.63, 1.03)	0.078	0.520583	0.2669	0.239705	1.07	(0.87, 1.31)	0.51	0.978017	1.07	(0.87, 1.33)	0.51	0.847082	0.8612	0.937572	13	11	-49.2696	0.0202614	0.380746	0.10705	0.618574	0.996971	-0.277976	0.188443
LPC 16:0_sn2	LPC	147	98	22.9934	0.289751	0.115461	0.46	0.968	0.0131	0.389	58	89	-18.1484	0.0416254	0.12705	0.78	(0.62, 0.97)	0.024	0.0950251	0.85	(0.67, 1.06)	0.15	0.362521	0.79	(0.62, 1.01)	0.059	0.520583	0.1664	0.193056	1.06	(0.86, 1.3)	0.61	0.978017	1.06	(0.85, 1.32)	0.61	0.847082	0.9426	0.940221	13	11	-48.7596	0.0161223	0.367078	0.0644039	0.764955	0.996971	-0.309445	0.141174
LPC 17:0_sn1	LPC	147	98	27.8228	0.110104	0.0476166	0.447	0.968	0.0272	0.341	58	89	-19.3583	0.0702201	0.158726	0.75	(0.6, 0.93)	0.0087	0.0660226	0.78	(0.62, 0.98)	0.033	0.251842	0.74	(0.58, 0.95)	0.017	0.520583	0.0119	0.0705375	1.03	(0.84, 1.26)	0.8	0.978017	1.03	(0.83, 1.27)	0.8	0.847082	0.9313	0.937572	13	11	-51.7017	0.0122391	0.367078	0.186249	0.383546	0.996971	-0.317312	0.13082
LPC 17:0_sn2	LPC	147	98	16.1226	0.525256	0.192649	0.519	0.968	0.1506	0.219	58	89	-23.1052	0.0160143	0.0897433	0.72	(0.57, 0.9)	0.0046	0.0483349	0.78	(0.62, 0.98)	0.035	0.251842	0.76	(0.59, 0.97)	0.031	0.520583	0.1173	0.172081	1.03	(0.84, 1.28)	0.75	0.978017	1.04	(0.84, 1.29)	0.73	0.847082	0.8563	0.937572	13	11	-48.4516	0.0168566	0.367078	0.129678	0.545887	0.996971	-0.493014	0.0143705
LPC 17:1_sn1	LPC	147	98	9.83544	0.82768	0.281067	0.481	0.968	0.2047	0.192	58	89	-17.9638	0.0327684	0.11985	0.81	(0.65, 1)	0.054	0.132907	0.88	(0.7, 1.1)	0.25	0.407991	0.89	(0.71, 1.11)	0.29	0.608301	0.0861	0.145224	0.96	(0.78, 1.19)	0.73	0.978017	0.97	(0.78, 1.2)	0.78	0.847082	0.6426	0.937572	13	11	-42.7281	0.0633788	0.635196	0.0348129	0.871706	0.996971	-0.335232	0.109298
LPC 17:1_sn2	LPC	134	94	-1.45952	0.304605	0.120725	0.513	0.965	0.7804	-0.042	52	82	-15.0116	0.045892	0.132134	0.8	(0.64, 1)	0.054	0.132907	0.85	(0.68, 1.06)	0.15	0.362521	0.87	(0.69, 1.09)	0.23	0.585367	0.1197	0.172081	0.97	(0.78, 1.2)	0.76	0.978017	0.97	(0.78, 1.21)	0.79	0.847082	0.6583	0.937572	12	10	-50.8211	0.0294319	0.436258	0.121435	0.590349	0.996971	-0.640028	0.00133631
LPC 18:0_sn1	LPC	147	98	27.0484	0.081112	0.0359239	0.564	0.968	0.0128	0.389	58	89	-16.4498	0.0802397	0.172669	0.78	(0.63, 0.97)	0.026	0.0973031	0.83	(0.66, 1.05)	0.12	0.351779	0.77	(0.61, 0.99)	0.043	0.520583	0.203	0.207463	1	(0.82, 1.24)	0.96	0.990764	1	(0.81, 1.24)	0.97	0.853469	0.9239	0.937572	13	11	-51.535	0.0132721	0.367078	0.266319	0.208425	0.996971	-0.315564	0.133072
LPC 18:0_sn2	LPC	147	98	25.6948	0.165024	0.0681607	0.551	0.968	0.0215	0.357	58	89	-18.6596	0.0702099	0.158726	0.78	(0.63, 0.98)	0.029	0.104246	0.84	(0.67, 1.06)	0.14	0.362521	0.78	(0.61, 1)	0.053	0.520583	0.0806	0.143994	1.01	(0.82, 1.23)	0.96	0.990764	1	(0.81, 1.24)	0.97	0.853469	0.6322	0.937572	13	11	-54.4023	0.00942873	0.367078	0.209748	0.325265	0.996971	-0.344847	0.0988845
LPC 18:1_sn1	LPC	147	98	8.84781	0.407618	0.154874	0.467	0.968	0.0379	0.316	58	89	-17.0923	0.0542872	0.14041	0.76	(0.61, 0.95)	0.014	0.0735531	0.83	(0.66, 1.04)	0.11	0.328549	0.82	(0.64, 1.05)	0.11	0.520583	0.0896	0.14871	0.97	(0.78, 1.2)	0.77	0.978017	0.97	(0.78, 1.21)	0.78	0.847082	0.1711	0.937572	13	11	-32.7411	0.0486002	0.563979	-0.0217581	0.919619	0.996971	-0.266612	0.207905
LPC 18:1_sn2	LPC	147	98	4.20053	0.995028	0.32441	0.485	0.968	0.1071	0.246	58	89	-16.4455	0.0492578	0.135202	0.76	(0.61, 0.95)	0.016	0.0766869	0.84	(0.67, 1.06)	0.14	0.362521	0.82	(0.64, 1.06)	0.13	0.527968	0.0588	0.129282	0.96	(0.78, 1.18)	0.67	0.978017	0.95	(0.77, 1.19)	0.68	0.847082	0.0536	0.937572	13	11	-34.8402	0.0504869	0.56924	0.0548303	0.799137	0.996971	-0.270546	0.201021
LPC 18:2_sn1	LPC	147	98	-30.8441	8.74999e-08	1.32639e-07	0.7	0.969	0.0026	-0.526	58	89	-20.0523	0.0114459	0.0812795	0.67	(0.52, 0.84)	0.00076	0.0261055	0.75	(0.58, 0.97)	0.027	0.251842	0.79	(0.6, 1.03)	0.08	0.520583	0.0071	0.0504827	0.85	(0.68, 1.06)	0.15	0.978017	0.83	(0.66, 1.06)	0.13	0.847082	0.0681	0.937572	13	11	-27.9848	0.12278	0.779606	-0.114883	0.59297	0.996971	-0.292836	0.164931
LPC 18:2_sn2	LPC	147	98	-35.9296	6.38448e-13	3.47695e-12	0.75	0.973	0	-0.876	58	89	-16.6781	0.0265361	0.11153	0.67	(0.53, 0.85)	0.00083	0.0261055	0.75	(0.58, 0.96)	0.021	0.251842	0.78	(0.6, 1.01)	0.063	0.520583	0.0133	0.073704	0.87	(0.7, 1.08)	0.21	0.978017	0.85	(0.68, 1.08)	0.19	0.847082	0.0649	0.937572	13	11	-23.6195	0.166992	0.779606	-0.204526	0.337728	0.996971	-0.284532	0.177802
LPC 19:0_sn1	LPC	147	98	4.25521	0.797046	0.273188	0.51	0.968	0.2178	0.187	58	89	-25.6608	0.0044131	0.0751833	0.72	(0.58, 0.91)	0.0056	0.0519074	0.79	(0.62, 1)	0.054	0.268631	0.78	(0.6, 1)	0.053	0.520583	0.019	0.0821209	0.97	(0.78, 1.2)	0.76	0.978017	0.97	(0.78, 1.22)	0.8	0.847082	0.0699	0.937572	13	11	-48.6536	0.0187202	0.367078	-0.0504787	0.814797	0.996971	-0.416964	0.0426581
LPC 19:0_sn2	LPC	138	93	7.68232	0.697014	0.246368	0.499	0.979	0.1943	0.201	55	83	-21.8513	0.00931765	0.0792475	0.81	(0.63, 1.03)	0.091	0.176319	0.87	(0.68, 1.12)	0.29	0.437211	0.89	(0.69, 1.15)	0.37	0.625007	0.0717	0.141668	1	(0.8, 1.26)	0.98	0.990764	1.02	(0.81, 1.28)	0.89	0.847082	0.448	0.937572	12	11	-49.7492	0.0135221	0.367078	0.14639	0.505082	0.996971	-0.430318	0.0404007
LPC 20:0_sn1	LPC	147	98	-16.4979	0.00359379	0.00204819	0.601	0.97	0.4438	-0.12	58	89	-19.5261	0.0068619	0.0751833	0.75	(0.6, 0.95)	0.015	0.0745083	0.84	(0.66, 1.07)	0.17	0.37903	0.84	(0.65, 1.08)	0.18	0.558675	0.0409	0.104232	0.93	(0.75, 1.16)	0.54	0.978017	0.93	(0.74, 1.17)	0.56	0.847082	0.1177	0.937572	13	11	-36.1969	0.0462588	0.563979	-0.100087	0.641702	0.996971	-0.316875	0.13138
LPC 20:0_sn2	LPC	145	98	-14.3996	0.0125633	0.00662118	0.582	0.969	0.4455	-0.117	58	87	-21.5468	0.00174248	0.0751833	0.69	(0.54, 0.88)	0.003	0.0480827	0.76	(0.59, 0.98)	0.035	0.251842	0.76	(0.59, 1)	0.047	0.520583	0.0054	0.0466792	0.84	(0.66, 1.07)	0.16	0.978017	0.85	(0.66, 1.08)	0.19	0.847082	0.0931	0.937572	13	11	-39.3284	0.0139582	0.367078	-0.10879	0.612845	0.996971	-0.333484	0.111275
LPC 20:1_sn1	LPC	147	98	18.3943	0.0578259	0.0263242	0.443	0.968	0.0044	0.455	58	89	-17.1694	0.10918	0.209772	0.87	(0.69, 1.09)	0.22	0.288958	0.92	(0.73, 1.17)	0.51	0.558708	0.87	(0.68, 1.12)	0.29	0.608301	0.6053	0.358793	1.01	(0.81, 1.25)	0.95	0.990764	1.01	(0.81, 1.26)	0.93	0.853469	0.7256	0.937572	13	11	-47.0291	0.0171915	0.367078	0.0583116	0.786662	0.996971	-0.161278	0.451528
LPC 20:1_sn2	LPC	147	98	20.9322	0.0423849	0.0202347	0.564	0.968	0.0042	0.456	58	89	-17.4317	0.0785488	0.170393	0.86	(0.69, 1.08)	0.19	0.259537	0.93	(0.73, 1.17)	0.52	0.563811	0.86	(0.67, 1.11)	0.25	0.589138	0.3507	0.272499	1	(0.81, 1.24)	0.97	0.990764	1.01	(0.81, 1.25)	0.94	0.853469	0.9463	0.940862	13	11	-46.251	0.0235446	0.398597	0.0966058	0.65339	0.996971	-0.150789	0.48186
LPC 20:2_sn1	LPC	147	98	-6.38838	0.0286114	0.0143585	0.576	0.97	0.7166	-0.056	58	89	-16.7773	0.0515902	0.137084	0.73	(0.58, 0.91)	0.0044	0.0480827	0.78	(0.62, 0.98)	0.031	0.251842	0.76	(0.6, 0.98)	0.031	0.520583	0.0004	0.0177826	0.9	(0.73, 1.11)	0.32	0.978017	0.89	(0.72, 1.11)	0.32	0.847082	0.0117	0.937572	13	11	-49.1179	0.00451085	0.34801	-0.0174064	0.935659	0.996971	-0.329987	0.115307
LPC 20:2_sn2	LPC	147	97	-16.9933	2.1138e-05	1.85008e-05	0.64	0.97	0.0401	-0.334	58	89	-16.8654	0.0376755	0.12605	0.72	(0.58, 0.9)	0.0041	0.0480827	0.78	(0.62, 0.98)	0.031	0.251842	0.75	(0.58, 0.97)	0.026	0.520583	0.0143	0.0741681	0.9	(0.73, 1.11)	0.32	0.978017	0.9	(0.72, 1.11)	0.32	0.847082	0.0465	0.937572	13	11	-46.8821	0.00489051	0.34801	0.0147955	0.945295	0.996971	-0.422209	0.0398592
LPC 20:3_sn1	LPC	147	98	-17.0972	0.00142462	0.000865604	0.603	0.967	0.3515	-0.148	58	89	-17.1393	0.0243518	0.107383	0.71	(0.57, 0.88)	0.0022	0.042931	0.81	(0.64, 1.02)	0.067	0.298765	0.79	(0.62, 1.01)	0.061	0.520583	0.0063	0.0491765	0.98	(0.79, 1.21)	0.85	0.978017	0.98	(0.78, 1.22)	0.84	0.847082	0.9203	0.937572	13	11	-50.1475	0.0343665	0.476019	0.174064	0.415958	0.996971	-0.318623	0.129148
LPC 20:3_sn2	LPC	147	98	-25.2881	7.44512e-07	8.5526e-07	0.657	0.966	0.0142	-0.414	58	89	-11.6908	0.0714748	0.160216	0.73	(0.58, 0.91)	0.0044	0.0480827	0.82	(0.66, 1.03)	0.089	0.320199	0.8	(0.63, 1.02)	0.075	0.520583	0.0058	0.0481315	0.95	(0.77, 1.17)	0.64	0.978017	0.94	(0.75, 1.18)	0.61	0.847082	0.3968	0.937572	13	11	-41.153	0.0839315	0.727944	0.235857	0.267205	0.996971	-0.334795	0.10979
LPC 20:4_sn1	LPC	147	98	8.40044	0.491231	0.181484	0.483	0.967	0.0533	0.303	58	89	-19.1025	0.0188636	0.0957379	0.81	(0.65, 1.01)	0.058	0.135431	0.89	(0.7, 1.12)	0.31	0.450213	0.86	(0.68, 1.1)	0.23	0.585367	0.6586	0.373774	1.07	(0.87, 1.32)	0.55	0.978017	1.08	(0.87, 1.34)	0.49	0.847082	0.6381	0.937572	13	11	-39.5174	0.0238628	0.398597	0.00261097	0.990339	0.996971	-0.288028	0.1723
LPC 20:4_sn2	LPC	147	98	-4.14382	0.253032	0.101934	0.536	0.968	0.6742	0.064	58	89	-18.2063	0.0110574	0.0812795	0.79	(0.63, 0.98)	0.032	0.107327	0.86	(0.69, 1.09)	0.22	0.404172	0.84	(0.66, 1.07)	0.16	0.558675	0.1422	0.182107	1.08	(0.88, 1.34)	0.44	0.978017	1.1	(0.88, 1.36)	0.4	0.847082	0.7221	0.937572	13	11	-32.873	0.0348307	0.476019	-0.0417755	0.84632	0.996971	-0.291962	0.166254
LPC 20:5_sn1	LPC	147	98	18.3654	0.029946	0.0149263	0.594	0.968	0.2008	0.197	58	89	-29.3192	0.00593531	0.0751833	0.66	(0.52, 0.84)	0.00067	0.0261055	0.69	(0.54, 0.89)	0.0037	0.167346	0.73	(0.57, 0.94)	0.014	0.520583	0.0242	0.0896537	0.94	(0.75, 1.18)	0.61	0.978017	0.94	(0.74, 1.18)	0.59	0.847082	0.9281	0.937572	13	11	-32.4336	0.121133	0.779606	-0.02698	0.900412	0.996971	-0.414341	0.0441142
LPC 20:5_sn2	LPC	147	98	7.27561	0.24641	0.099813	0.56	0.968	0.805	0.037	58	89	-26.6118	0.00735749	0.0751833	0.66	(0.52, 0.84)	0.00057	0.0261055	0.68	(0.53, 0.87)	0.002	0.163577	0.72	(0.56, 0.93)	0.01	0.520583	0.0405	0.104232	0.93	(0.74, 1.16)	0.52	0.978017	0.92	(0.73, 1.16)	0.49	0.847082	0.9234	0.937572	13	11	-31.0201	0.121767	0.779606	-0.0548303	0.799137	0.996971	-0.433572	0.0342918
LPC 22:0_sn1	LPC	143	98	-28.8071	7.44885e-10	1.79554e-09	0.712	0.971	0.0001	-0.751	56	87	-15.5306	0.00782609	0.0751833	0.7	(0.55, 0.89)	0.0039	0.0480827	0.78	(0.61, 0.99)	0.044	0.262839	0.81	(0.63, 1.04)	0.1	0.520583	0.0003	0.0177826	0.87	(0.7, 1.1)	0.25	0.978017	0.88	(0.69, 1.11)	0.28	0.847082	0.0361	0.937572	13	11	-11.3457	0.403572	0.990325	-0.264578	0.211527	0.996971	-0.332609	0.112273
LPC 22:1_sn1	LPC	140	92	-3.89132	0.810979	0.277251	0.49	0.976	0.8448	-0.03	58	82	-16.4516	0.0270373	0.111888	0.96	(0.75, 1.23)	0.72	0.533067	0.99	(0.77, 1.28)	0.97	0.687032	1.03	(0.79, 1.33)	0.84	0.813907	0.6201	0.363412	1.02	(0.8, 1.29)	0.9	0.978017	1.03	(0.81, 1.32)	0.8	0.847082	0.5356	0.937572	13	11	-25.0124	0.170832	0.779606	-0.226284	0.287669	0.996971	0.0703681	0.743869
LPC 22:4_sn1	LPC	147	97	-11.7778	0.0128169	0.00673072	0.584	0.968	0.8946	-0.021	58	89	-10.387	0.225837	0.309887	0.83	(0.67, 1.04)	0.099	0.179735	0.89	(0.71, 1.12)	0.33	0.466422	0.85	(0.67, 1.08)	0.18	0.558675	0.0279	0.0930343	1.01	(0.82, 1.24)	0.95	0.990764	1.01	(0.82, 1.25)	0.92	0.853469	0.3084	0.937572	13	11	-41.9133	0.0487698	0.563979	0.273281	0.196326	0.996971	-0.167397	0.434309
LPC 22:4_sn2	LPC	146	98	-20.0708	3.44791e-05	2.91369e-05	0.642	0.969	0.0506	-0.322	58	88	-6.92174	0.461086	0.436714	0.9	(0.72, 1.12)	0.33	0.350798	0.93	(0.75, 1.16)	0.53	0.570744	0.9	(0.71, 1.13)	0.36	0.625007	0.7656	0.406225	1.02	(0.83, 1.26)	0.85	0.978017	1.03	(0.83, 1.27)	0.81	0.847082	0.8518	0.937572	13	11	-25.5393	0.139804	0.779606	0.298521	0.156505	0.996971	-0.24607	0.246429
LPC 22:5_sn1	LPC	147	98	6.58368	0.614639	0.219895	0.48	0.968	0.4084	0.125	58	89	-22.1406	0.039845	0.12605	0.72	(0.58, 0.9)	0.0041	0.0480827	0.76	(0.59, 0.96)	0.022	0.251842	0.75	(0.59, 0.96)	0.024	0.520583	0.1505	0.184753	0.97	(0.79, 1.19)	0.74	0.978017	0.96	(0.78, 1.19)	0.72	0.847082	0.6191	0.937572	13	11	-40.0615	0.0453564	0.563979	0.100957	0.638793	0.996971	-0.244759	0.249035
LPC 22:5_sn2	LPC	147	98	-3.02271	0.562993	0.203898	0.507	0.968	0.6923	-0.06	58	89	-14.2245	0.153092	0.249576	0.77	(0.63, 0.94)	0.01	0.0682993	0.8	(0.65, 0.99)	0.039	0.257239	0.8	(0.64, 0.99)	0.044	0.520583	0.2461	0.231026	0.99	(0.81, 1.2)	0.91	0.97942	0.98	(0.81, 1.2)	0.88	0.847082	0.2888	0.937572	13	11	-27.6086	0.196569	0.785595	0.0609226	0.777339	0.996971	-0.290214	0.168923
LPC 22:6_sn1	LPC	147	98	21.0901	0.0323139	0.0160522	0.59	0.968	0.0834	0.265	58	89	-22.1558	0.0392565	0.12605	0.78	(0.63, 0.96)	0.021	0.0856289	0.8	(0.64, 1)	0.048	0.26294	0.83	(0.66, 1.03)	0.098	0.520583	0.0064	0.0491765	0.96	(0.78, 1.18)	0.69	0.978017	0.95	(0.77, 1.18)	0.67	0.847082	0.0476	0.937572	13	11	-27.3075	0.115574	0.779606	0.0443864	0.836837	0.996971	-0.235143	0.268699
LPC 22:6_sn2	LPC	147	98	7.51018	0.398803	0.151917	0.546	0.968	0.6894	0.06	58	89	-18.2604	0.0565118	0.142066	0.79	(0.64, 0.97)	0.026	0.0973031	0.81	(0.65, 1)	0.049	0.26294	0.83	(0.67, 1.03)	0.093	0.520583	0.001	0.0188603	0.98	(0.8, 1.2)	0.85	0.978017	0.98	(0.79, 1.2)	0.82	0.847082	0.1976	0.937572	13	11	-21.7373	0.196834	0.785595	0.0130548	0.951723	0.996971	-0.190999	0.371311
LPC 24:0_sn1	LPC	147	98	-28.8296	1.64881e-12	8.36004e-12	0.741	0.972	0	-0.988	58	89	-14.8026	0.00714282	0.0751833	0.77	(0.62, 0.96)	0.02	0.0853741	0.84	(0.68, 1.04)	0.11	0.328549	0.89	(0.7, 1.12)	0.31	0.610031	0.0355	0.0981993	0.95	(0.77, 1.18)	0.67	0.978017	0.96	(0.77, 1.19)	0.7	0.847082	0.7849	0.937572	13	11	-9.90521	0.433115	0.990325	-0.306353	0.145399	0.996971	-0.436195	0.0330992
LPC 24:0_sn2	LPC	135	97	-29.0657	2.4715e-13	1.65186e-12	0.765	0.971	0	-1.084	51	84	-13.1674	0.0110977	0.0812795	0.65	(0.5, 0.84)	0.0012	0.0327836	0.7	(0.54, 0.91)	0.0082	0.199702	0.81	(0.62, 1.07)	0.13	0.527968	0.0208	0.0829853	0.95	(0.74, 1.22)	0.69	0.978017	0.96	(0.75, 1.23)	0.74	0.847082	0.717	0.937572	13	10	-16.4166	0.0716484	0.68752	-0.206726	0.343938	0.996971	-0.466537	0.0248262
LPC O-16:0	LPC O	147	98	15.3459	0.959962	0.317912	0.499	0.968	0.0981	0.257	58	89	-17.1116	0.047067	0.132215	0.75	(0.6, 0.94)	0.012	0.0728525	0.82	(0.65, 1.03)	0.084	0.31292	0.78	(0.61, 1)	0.053	0.520583	0.0717	0.141668	1.02	(0.83, 1.25)	0.84	0.978017	1.02	(0.83, 1.26)	0.83	0.847082	0.3794	0.937572	13	11	-61.242	0.00449312	0.34801	0.143603	0.503217	0.996971	-0.458485	0.0242397
LPC O-18:0	LPC O	147	98	11.2967	0.826358	0.281067	0.486	0.969	0.1315	0.233	58	89	-18.4675	0.0519819	0.137084	0.79	(0.63, 0.99)	0.04	0.112659	0.86	(0.68, 1.08)	0.19	0.388092	0.8	(0.62, 1.03)	0.078	0.520583	0.133	0.18153	1.06	(0.86, 1.3)	0.6	0.978017	1.06	(0.86, 1.31)	0.58	0.847082	0.8368	0.937572	13	11	-52.1259	0.00653614	0.34801	0.211488	0.321174	0.996971	-0.368012	0.0768382
LPC O-18:1	LPC O	147	98	36.8047	0.0205878	0.0106593	0.56	0.968	0.0009	0.552	58	89	-19.2979	0.110039	0.209924	0.83	(0.67, 1.04)	0.1	0.179735	0.89	(0.71, 1.12)	0.32	0.460511	0.84	(0.65, 1.07)	0.16	0.558675	0.2849	0.246708	1.08	(0.88, 1.31)	0.46	0.978017	1.08	(0.88, 1.33)	0.45	0.847082	0.4212	0.937572	13	11	-62.801	0.00643311	0.34801	0.273281	0.196326	0.996971	-0.214601	0.313936
LPC O-20:0	LPC O	147	98	-15.3062	0.000825905	0.00052572	0.609	0.973	0.1684	-0.218	58	89	-16.7983	0.0256925	0.110258	0.78	(0.62, 0.99)	0.037	0.109873	0.86	(0.68, 1.07)	0.18	0.382471	0.82	(0.65, 1.05)	0.11	0.520583	0.7652	0.406225	1.05	(0.85, 1.3)	0.68	0.978017	1.05	(0.85, 1.31)	0.64	0.847082	0.823	0.937572	13	11	-36.3634	0.0532473	0.585721	0.08094	0.706937	0.996971	-0.265301	0.210235
LPC O-20:1	LPC O	143	97	9.90487	0.962152	0.317921	0.501	0.969	0.0573	0.302	56	87	-19.4162	0.0631404	0.151614	0.84	(0.67, 1.06)	0.14	0.219814	0.89	(0.7, 1.13)	0.34	0.470063	0.86	(0.67, 1.11)	0.25	0.589138	0.5233	0.338533	1.02	(0.83, 1.25)	0.86	0.978017	1.02	(0.83, 1.26)	0.84	0.847082	0.3908	0.937572	12	11	-60.0421	0.00835137	0.367078	0.237389	0.275417	0.996971	-0.227638	0.296195
LPC O-22:0	LPC O	147	98	-25.3278	6.23065e-11	2.08217e-10	0.733	0.978	0	-0.83	58	89	-12.443	0.0359637	0.12605	0.79	(0.63, 0.98)	0.03	0.10644	0.84	(0.68, 1.04)	0.11	0.328549	0.86	(0.68, 1.07)	0.17	0.558675	0.1779	0.19747	1.04	(0.84, 1.29)	0.7	0.978017	1.05	(0.85, 1.29)	0.67	0.847082	0.9278	0.937572	13	11	-16.5665	0.224414	0.844612	-0.114012	0.595792	0.996971	-0.261804	0.216533
LPC O-22:1	LPC O	147	98	-17.2373	0.00201525	0.00118057	0.62	0.974	0.5853	-0.086	58	89	-17.5617	0.0410975	0.12705	0.79	(0.62, 1.01)	0.061	0.138875	0.85	(0.67, 1.09)	0.2	0.393294	0.87	(0.68, 1.12)	0.28	0.607347	0.6051	0.358793	1.04	(0.84, 1.29)	0.72	0.978017	1.04	(0.84, 1.3)	0.71	0.847082	0.9119	0.937572	13	11	-47.1703	0.0269877	0.419705	0.0234987	0.913211	0.996971	-0.227276	0.285504
LPC O-24:0	LPC O	147	98	-27.0426	2.21825e-10	6.27253e-10	0.73	0.975	0	-0.932	58	89	-4.44585	0.327427	0.369665	0.84	(0.68, 1.05)	0.13	0.210152	0.86	(0.7, 1.05)	0.14	0.362521	0.89	(0.72, 1.11)	0.31	0.610031	0.2355	0.22515	1.01	(0.82, 1.25)	0.93	0.986782	1.02	(0.82, 1.25)	0.89	0.847082	0.6795	0.937572	13	11	-4.62155	0.564799	0.990325	-0.0765884	0.722067	0.996971	-0.263553	0.213368
LPC O-24:1	LPC O	147	98	-17.828	8.31434e-05	6.36741e-05	0.65	0.974	0.0455	-0.328	58	89	-10.7798	0.0877567	0.181035	0.8	(0.64, 1.01)	0.056	0.134202	0.83	(0.67, 1.04)	0.1	0.328549	0.86	(0.69, 1.09)	0.21	0.585367	0.4313	0.305389	1.03	(0.83, 1.28)	0.77	0.978017	1.04	(0.84, 1.29)	0.75	0.847082	0.83	0.937572	13	11	-27.4292	0.13237	0.779606	0.00957355	0.964587	0.996971	-0.234269	0.270534
LPC O-24:2	LPC O	139	97	-32.3368	3.10268e-08	5.06782e-08	0.72	0.976	0.0035	-0.508	53	86	-10.9254	0.119138	0.222387	0.75	(0.58, 0.98)	0.033	0.107327	0.8	(0.62, 1.04)	0.094	0.323484	0.82	(0.63, 1.07)	0.15	0.558675	0.0161	0.0777987	0.93	(0.74, 1.18)	0.57	0.978017	0.93	(0.74, 1.18)	0.56	0.847082	0.2586	0.937572	11	11	-39.3847	0.0299867	0.436258	0.017524	0.938303	0.996971	-0.200118	0.371895
LPC P-16:0	LPC P	147	98	15.1694	0.610141	0.219353	0.518	0.967	0.1481	0.219	58	89	-19.5326	0.0355084	0.12605	0.79	(0.63, 0.98)	0.033	0.107327	0.83	(0.66, 1.05)	0.11	0.328549	0.82	(0.64, 1.04)	0.1	0.520583	0.0754	0.143994	1.02	(0.83, 1.25)	0.86	0.978017	1.02	(0.83, 1.27)	0.84	0.847082	0.6419	0.937572	13	11	-48.219	0.0257022	0.413989	0.0409052	0.849486	0.996971	-0.238203	0.262338
LPC P-18:0	LPC P	145	98	14.7762	0.385028	0.147434	0.537	0.968	0.1464	0.22	58	87	-23.0627	0.0170204	0.0931539	0.81	(0.65, 1.02)	0.071	0.152732	0.87	(0.69, 1.09)	0.22	0.404172	0.82	(0.64, 1.05)	0.12	0.520583	0.1474	0.183114	1	(0.81, 1.23)	0.99	0.994171	1	(0.81, 1.24)	0.97	0.853469	0.5601	0.937572	13	11	-42.5046	0.0232999	0.398597	0.0130548	0.951723	0.996971	-0.100089	0.641696
LPC P-18:1	LPC P	132	90	29.3036	0.0532905	0.024487	0.463	0.969	0.0071	0.463	53	79	-24.3083	0.0187225	0.0957379	0.85	(0.68, 1.06)	0.15	0.228936	0.93	(0.74, 1.18)	0.56	0.571925	0.89	(0.69, 1.13)	0.34	0.625007	0.436	0.306624	1.05	(0.85, 1.29)	0.66	0.978017	1.06	(0.86, 1.31)	0.59	0.847082	0.8748	0.937572	11	11	-46.756	0.0588719	0.60998	0.173544	0.439895	0.996971	-0.180737	0.420872
LPE 16:0_sn1	LPE	147	98	16.5904	0.135808	0.057548	0.567	0.968	0.018	0.366	58	89	-9.2571	0.202415	0.29021	0.81	(0.65, 1.01)	0.065	0.146759	0.85	(0.68, 1.07)	0.16	0.369753	0.85	(0.67, 1.07)	0.16	0.558675	0.0163	0.0777987	0.91	(0.74, 1.12)	0.4	0.978017	0.91	(0.74, 1.13)	0.41	0.847082	0.0056	0.847017	13	11	-38.5954	0.0155655	0.367078	-0.0469974	0.827376	0.996971	-0.236454	0.265961
LPE 16:0_sn2	LPE	141	95	9.47649	0.543419	0.197783	0.534	0.974	0.1365	0.233	56	85	-10.5361	0.220115	0.305198	0.91	(0.73, 1.12)	0.36	0.361584	0.94	(0.76, 1.16)	0.55	0.571925	0.91	(0.73, 1.14)	0.42	0.651787	0.3579	0.277056	0.86	(0.7, 1.05)	0.13	0.978017	0.86	(0.7, 1.06)	0.15	0.847082	0.0728	0.937572	13	11	-39.0457	0.00694477	0.34801	0.078329	0.716002	0.996971	-0.280161	0.184849
LPE 18:0_sn1	LPE	147	98	36.1813	0.00147137	0.000890333	0.606	0.969	0.0003	0.597	58	89	-8.29612	0.269522	0.339127	0.85	(0.68, 1.05)	0.13	0.210152	0.89	(0.71, 1.11)	0.31	0.450213	0.82	(0.65, 1.05)	0.11	0.520583	0.0842	0.144367	0.95	(0.77, 1.17)	0.64	0.978017	0.95	(0.77, 1.18)	0.65	0.847082	0.1886	0.937572	13	11	-45.1228	0.00673792	0.34801	0.180157	0.399568	0.996971	-0.168272	0.431879
LPE 18:0_sn2	LPE	146	98	34.0793	0.0028231	0.00162788	0.592	0.968	0.0005	0.572	58	88	-8.38672	0.229257	0.309887	0.83	(0.67, 1.03)	0.095	0.179735	0.88	(0.7, 1.09)	0.24	0.404172	0.83	(0.65, 1.05)	0.12	0.520583	0.1649	0.193056	0.9	(0.73, 1.11)	0.32	0.978017	0.9	(0.73, 1.12)	0.34	0.847082	0.239	0.937572	13	11	-49.8248	0.00425948	0.34801	0.167972	0.43271	0.996971	-0.246507	0.245564
LPE 18:1_sn1	LPE	147	98	-6.87211	0.301863	0.119962	0.535	0.968	0.2295	0.192	58	89	-14.6327	0.202832	0.29021	0.81	(0.64, 1.02)	0.073	0.153411	0.9	(0.71, 1.13)	0.36	0.480913	0.86	(0.67, 1.1)	0.23	0.585367	0.2136	0.21181	0.91	(0.74, 1.12)	0.38	0.978017	0.91	(0.73, 1.13)	0.4	0.847082	0.2857	0.937572	13	11	-26.7316	0.119103	0.779606	0.0443864	0.836837	0.996971	-0.154285	0.471637
LPE 18:1_sn2	LPE	133	93	-4.41914	0.535766	0.195482	0.52	0.97	0.3258	0.161	54	79	-13.5444	0.142119	0.246524	0.9	(0.69, 1.16)	0.4	0.376824	0.98	(0.76, 1.26)	0.88	0.664938	0.99	(0.76, 1.29)	0.94	0.834548	0.7	0.382278	0.81	(0.63, 1.03)	0.09	0.978017	0.81	(0.63, 1.04)	0.1	0.847082	0.2545	0.937572	12	11	-25.2619	0.0749501	0.697206	0.0553907	0.801796	0.996971	-0.0109346	0.960507
LPE 18:2_sn1	LPE	147	98	-40.8516	7.91168e-12	3.32382e-11	0.747	0.971	0	-0.839	58	89	-12.7209	0.294268	0.348713	0.75	(0.59, 0.96)	0.02	0.0853741	0.82	(0.64, 1.04)	0.1	0.328549	0.84	(0.66, 1.08)	0.17	0.558675	0.0263	0.090938	0.86	(0.69, 1.07)	0.16	0.978017	0.86	(0.68, 1.07)	0.18	0.847082	0.1719	0.937572	13	11	-10.0979	0.729896	0.990325	-0.281114	0.183296	0.996971	-0.185754	0.384833
LPE 18:2_sn2	LPE	132	96	-36.0738	2.80615e-10	7.64105e-10	0.735	0.971	0	-0.78	52	80	-14.6151	0.14867	0.246779	0.68	(0.53, 0.88)	0.0035	0.0480827	0.72	(0.56, 0.94)	0.016	0.251842	0.73	(0.56, 0.96)	0.023	0.520583	0.0229	0.0863801	0.74	(0.58, 0.95)	0.018	0.978017	0.74	(0.58, 0.96)	0.022	0.847082	0.4994	0.937572	12	9	-27.0261	0.098336	0.766	-0.0572172	0.805413	0.996971	-0.214844	0.349665
LPE 20:4_sn1	LPE	147	98	-16.6405	0.00175984	0.00104764	0.62	0.968	0.1692	-0.217	58	89	-10.0121	0.308363	0.357526	0.84	(0.68, 1.05)	0.12	0.203625	0.9	(0.72, 1.12)	0.36	0.480913	0.93	(0.75, 1.16)	0.51	0.690558	0.3175	0.257303	0.92	(0.75, 1.13)	0.41	0.978017	0.92	(0.74, 1.14)	0.43	0.847082	0.2464	0.937572	13	11	-3.20705	0.615711	0.990325	0.00522193	0.98068	0.996971	0.0170457	0.93699
LPE 22:6_sn1	LPE	146	98	-1.77384	0.833102	0.282257	0.49	0.968	0.5052	-0.101	58	88	-3.25973	0.776614	0.544075	0.84	(0.67, 1.05)	0.12	0.203625	0.81	(0.64, 1.02)	0.068	0.299012	0.83	(0.66, 1.05)	0.12	0.520583	0.2487	0.231373	0.87	(0.7, 1.08)	0.22	0.978017	0.87	(0.7, 1.08)	0.21	0.847082	0.7702	0.937572	13	11	17.6463	0.872816	0.990325	0	1	1	0.107956	0.615588
LPE 22:6_sn2	LPE	144	97	1.48483	0.770215	0.267105	0.524	0.966	0.5176	-0.099	58	86	-1.49255	0.736842	0.540195	0.88	(0.7, 1.1)	0.26	0.315694	0.86	(0.69, 1.06)	0.16	0.369753	0.89	(0.71, 1.1)	0.28	0.607347	0.5779	0.351353	0.87	(0.7, 1.08)	0.22	0.978017	0.87	(0.7, 1.09)	0.23	0.847082	0.8816	0.937572	12	11	16.6631	0.709758	0.990325	0.161227	0.462385	0.996971	0.295731	0.170668
LPE P-16:0	LPE P	132	96	-12.9546	0.161919	0.0672558	0.533	0.966	0.8655	-0.027	53	79	-21.212	0.00530645	0.0751833	0.86	(0.67, 1.1)	0.23	0.296393	0.93	(0.72, 1.19)	0.56	0.571925	0.89	(0.68, 1.17)	0.4	0.636269	0.1756	0.19747	0.96	(0.76, 1.22)	0.76	0.978017	0.98	(0.77, 1.25)	0.89	0.847082	0.4738	0.937572	11	10	-36.0406	0.041899	0.555777	0.0863917	0.709631	0.996971	-0.42061	0.0576159
LPE P-18:0	LPE P	143	98	-8.24365	0.323829	0.126302	0.501	0.968	0.9641	-0.007	58	85	-22.5297	0.00279456	0.0751833	0.79	(0.62, 1.01)	0.06	0.137746	0.83	(0.64, 1.07)	0.15	0.362521	0.79	(0.6, 1.04)	0.089	0.520583	0.0508	0.117793	1.02	(0.81, 1.29)	0.87	0.978017	1.04	(0.82, 1.32)	0.75	0.847082	0.6134	0.937572	13	11	-43.3718	0.0103718	0.367078	0.244561	0.249431	0.996971	-0.223342	0.294149
PC 28:0	PC	147	98	-59.5052	7.53603e-16	1.583e-14	0.767	0.971	0	-1.298	58	89	-9.3308	0.206331	0.292109	0.77	(0.58, 1.03)	0.081	0.165142	0.85	(0.64, 1.11)	0.23	0.404172	0.86	(0.65, 1.13)	0.27	0.607347	0.733	0.395689	0.96	(0.73, 1.25)	0.74	0.978017	0.96	(0.73, 1.26)	0.76	0.847082	0.9227	0.937572	13	11	3.56758	0.869326	0.990325	-0.18886	0.376793	0.996971	-0.184443	0.388256
PC 30:0	PC	147	98	-44.0349	2.03854e-15	3.33052e-14	0.765	0.973	0	-1.375	58	89	-2.94535	0.966075	0.583962	0.9	(0.71, 1.13)	0.36	0.361584	0.87	(0.69, 1.1)	0.24	0.404172	0.89	(0.71, 1.13)	0.34	0.625007	0.8384	0.424237	1.04	(0.82, 1.31)	0.75	0.978017	1.04	(0.82, 1.31)	0.76	0.847082	0.2654	0.937572	13	11	10.1427	0.682841	0.990325	-0.267189	0.206886	0.996971	-0.0834802	0.698154
PC 30:1	PC	147	98	-53.1514	7.19208e-14	7.05017e-13	0.764	0.971	0	-1.137	58	89	-2.43856	0.454565	0.4354	0.97	(0.74, 1.26)	0.8	0.551844	0.97	(0.75, 1.26)	0.82	0.653428	0.97	(0.74, 1.27)	0.83	0.812466	0.68	0.37702	1.09	(0.86, 1.39)	0.49	0.978017	1.09	(0.86, 1.39)	0.47	0.847082	0.5891	0.937572	13	11	44.8472	0.0477541	0.563979	-0.208877	0.327323	0.996971	0.199741	0.349394
PC 30:2	PC	136	97	-61.5193	1.8901e-14	2.31601e-13	0.787	0.971	0	-1.273	54	82	-11.7839	0.146638	0.246524	0.68	(0.47, 0.98)	0.038	0.110441	0.78	(0.54, 1.12)	0.18	0.382471	0.78	(0.54, 1.14)	0.2	0.585367	0.031	0.0936548	0.74	(0.52, 1.06)	0.1	0.978017	0.73	(0.51, 1.05)	0.091	0.847082	0.191	0.937572	13	10	8.61422	0.829398	0.990325	-0.127597	0.561789	0.996971	-0.349035	0.1026
PC 31:0	PC	147	98	-26.4847	1.1131e-07	1.62051e-07	0.682	0.973	0	-0.841	58	89	0.939912	0.995014	0.595764	0.91	(0.72, 1.16)	0.45	0.400452	0.87	(0.7, 1.09)	0.24	0.404172	0.87	(0.69, 1.1)	0.26	0.597939	0.7428	0.398201	1.13	(0.9, 1.42)	0.28	0.978017	1.13	(0.9, 1.42)	0.28	0.847082	0.307	0.937572	13	11	8.02052	0.431209	0.990325	-0.309835	0.140648	0.996971	0.0415216	0.847243
PC 31:1	PC	147	98	-38.5905	4.73462e-09	9.53671e-09	0.684	0.967	0	-0.848	58	89	-3.4353	0.525638	0.468662	0.93	(0.74, 1.16)	0.52	0.439822	0.94	(0.76, 1.16)	0.56	0.571925	1	(0.8, 1.25)	1	0.846477	0.8913	0.434066	1.07	(0.87, 1.32)	0.51	0.978017	1.08	(0.87, 1.33)	0.48	0.847082	0.2826	0.937572	13	11	39.6129	0.179776	0.779606	-0.127937	0.551335	0.996971	-0.0904733	0.674172
PC 32:0	PC	147	98	-15.1628	6.96051e-05	5.56237e-05	0.62	0.967	0.0001	-0.674	58	89	-1.54332	0.998888	0.595764	1.07	(0.86, 1.34)	0.54	0.449875	1.02	(0.82, 1.27)	0.88	0.664938	1.01	(0.81, 1.26)	0.95	0.835652	0.3061	0.255871	1.13	(0.92, 1.38)	0.24	0.978017	1.14	(0.93, 1.41)	0.21	0.847082	0.5911	0.937572	13	11	-1.51175	0.931939	0.990325	-0.298521	0.156505	0.996971	-0.100526	0.640234
PC 32:1	PC	147	98	-30.8385	6.90067e-07	7.98957e-07	0.653	0.966	0.0001	-0.681	58	89	0.183382	0.954888	0.580409	1.02	(0.81, 1.29)	0.88	0.582115	1.02	(0.81, 1.29)	0.84	0.653428	1.09	(0.87, 1.39)	0.45	0.671065	0.8901	0.434066	1.09	(0.88, 1.36)	0.43	0.978017	1.1	(0.88, 1.37)	0.41	0.847082	0.2989	0.937572	13	11	34.654	0.168447	0.779606	-0.102698	0.632989	0.996971	-0.0904733	0.674172
PC 32:2	PC	147	98	-52.9092	2.03815e-19	1.49845e-17	0.8	0.973	0	-1.468	58	89	-6.74434	0.394103	0.400594	0.75	(0.57, 0.99)	0.042	0.114743	0.82	(0.63, 1.07)	0.15	0.362521	0.84	(0.64, 1.11)	0.22	0.585367	0.0312	0.0936548	1	(0.78, 1.28)	1	0.997534	0.99	(0.77, 1.28)	0.95	0.853469	0.2006	0.937572	13	11	-2.94705	0.779917	0.990325	-0.128808	0.548608	0.996971	-0.200615	0.347246
PC 32:3	PC	147	98	-59.187	1.83963e-17	6.84221e-16	0.787	0.973	0	-1.428	58	89	-10.4347	0.166721	0.261927	0.75	(0.57, 0.98)	0.037	0.109873	0.81	(0.63, 1.06)	0.13	0.362521	0.8	(0.6, 1.05)	0.1	0.520583	0.0939	0.151014	0.96	(0.74, 1.23)	0.74	0.978017	0.97	(0.75, 1.25)	0.79	0.847082	0.8293	0.937572	13	11	10.7893	0.474259	0.990325	-0.0870322	0.685936	0.996971	-0.142047	0.507902
PC 33:0	PC	147	98	-17.4382	0.00160515	0.000963353	0.635	0.972	0.0561	-0.314	58	89	2.49568	0.663573	0.512913	1.03	(0.81, 1.31)	0.8	0.551844	1.01	(0.8, 1.27)	0.92	0.67738	1.01	(0.79, 1.28)	0.95	0.835652	0.92	0.440357	1.12	(0.89, 1.42)	0.32	0.978017	1.12	(0.89, 1.42)	0.34	0.847082	0.1572	0.937572	13	11	-3.99487	0.982663	0.990325	-0.119234	0.578943	0.996971	-0.019231	0.92893
PC 33:1	PC	147	98	-26.147	2.18986e-06	2.26759e-06	0.657	0.968	0.0001	-0.674	58	89	1.28394	0.92681	0.579073	0.89	(0.71, 1.11)	0.3	0.33728	0.89	(0.72, 1.1)	0.28	0.428253	0.91	(0.73, 1.14)	0.43	0.659266	0.1675	0.193056	1.04	(0.84, 1.29)	0.7	0.978017	1.04	(0.84, 1.29)	0.7	0.847082	0.7906	0.937572	13	11	26.2744	0.185128	0.785595	-0.167972	0.43271	0.996971	-0.0725534	0.736186
PC 33:2	PC	147	98	-35.9351	5.77322e-13	3.26498e-12	0.738	0.97	0	-1.113	58	89	-7.61816	0.29113	0.348713	0.77	(0.61, 0.98)	0.032	0.107327	0.81	(0.64, 1.01)	0.063	0.289071	0.83	(0.66, 1.06)	0.13	0.527968	0.0684	0.140139	1	(0.81, 1.25)	0.98	0.990764	1.01	(0.81, 1.25)	0.96	0.853469	0.2456	0.937572	13	11	4.08738	0.660686	0.990325	-0.16101	0.452292	0.996971	-0.221157	0.299021
PC 33:3	PC	146	98	-42.6422	2.65068e-11	9.74391e-11	0.72	0.971	0	-1.051	58	88	-9.69901	0.128448	0.233453	0.74	(0.59, 0.94)	0.014	0.0735531	0.79	(0.63, 0.99)	0.038	0.255976	0.8	(0.63, 1.01)	0.063	0.520583	0.0537	0.122223	0.89	(0.72, 1.12)	0.33	0.978017	0.9	(0.72, 1.13)	0.38	0.847082	0.4386	0.937572	13	11	9.74797	0.672191	0.990325	-0.174935	0.413594	0.996971	-0.219846	0.301968
PC 34:0	PC	147	98	-11.9627	0.00356001	0.00203683	0.604	0.969	0.0049	-0.466	58	89	-0.286629	0.682159	0.522773	0.91	(0.73, 1.14)	0.42	0.385043	0.89	(0.74, 1.09)	0.26	0.409534	0.83	(0.68, 1.02)	0.075	0.520583	0.2541	0.233258	1.07	(0.86, 1.33)	0.53	0.978017	1.08	(0.87, 1.34)	0.48	0.847082	0.9759	0.944771	13	11	-2.68397	0.968782	0.990325	0.00957355	0.964587	0.996971	0.160841	0.452771
PC 34:1	PC	147	98	-10.5833	0.016451	0.00854754	0.568	0.968	0.0575	-0.301	58	89	5.36065	0.29428	0.348713	1	(0.79, 1.26)	0.99	0.599701	0.98	(0.78, 1.23)	0.86	0.660867	0.95	(0.75, 1.21)	0.68	0.772224	0.8564	0.429158	1.07	(0.87, 1.32)	0.54	0.978017	1.06	(0.86, 1.32)	0.57	0.847082	0.938	0.939905	13	11	10.889	0.378398	0.990325	0.0078329	0.971023	0.996971	0.109704	0.609846
PC 34:2	PC	147	98	-28.7893	4.0725e-10	1.03245e-09	0.734	0.969	0	-0.904	58	89	-2.57047	0.568744	0.477352	0.88	(0.7, 1.11)	0.29	0.334292	0.94	(0.75, 1.17)	0.56	0.571925	0.93	(0.73, 1.18)	0.55	0.706965	0.0417	0.104232	0.99	(0.79, 1.22)	0.9	0.978017	0.99	(0.8, 1.23)	0.94	0.853469	0.6	0.937572	13	11	-4.9518	0.972153	0.990325	-0.214099	0.315096	0.996971	-0.339603	0.104469
PC 34:3a	PC	147	98	-39.1648	1.85056e-14	2.31601e-13	0.763	0.969	0	-1.067	58	89	-8.43353	0.143265	0.246524	0.79	(0.62, 1.01)	0.058	0.135431	0.88	(0.69, 1.1)	0.26	0.409534	0.92	(0.73, 1.17)	0.51	0.690558	0.0083	0.0538108	0.98	(0.78, 1.22)	0.83	0.978017	0.98	(0.78, 1.22)	0.83	0.847082	0.6559	0.937572	13	11	-1.16085	0.958671	0.990325	-0.204526	0.337728	0.996971	-0.409971	0.0466275
PC 34:3b	PC	147	98	-36.4187	1.91059e-12	9.36443e-12	0.734	0.971	0	-1.102	58	89	-6.05543	0.297587	0.351085	0.74	(0.59, 0.94)	0.014	0.0735531	0.79	(0.63, 0.99)	0.042	0.260731	0.79	(0.62, 1.01)	0.056	0.520583	0.0321	0.0937967	0.94	(0.76, 1.17)	0.59	0.978017	0.95	(0.77, 1.18)	0.65	0.847082	0.5699	0.937572	13	11	3.48097	0.736981	0.990325	-0.075718	0.725105	0.996971	-0.185317	0.385972
PC 34:3c	PC	147	98	-44.9212	4.07354e-14	4.27839e-13	0.755	0.968	0	-1.02	58	89	1.53144	0.530676	0.468662	0.9	(0.71, 1.14)	0.38	0.372096	0.94	(0.76, 1.17)	0.6	0.586299	1.01	(0.8, 1.28)	0.93	0.833422	0.5674	0.349363	1.05	(0.85, 1.29)	0.63	0.978017	1.06	(0.86, 1.3)	0.61	0.847082	0.3009	0.937572	13	11	6.92831	0.535351	0.990325	-0.113142	0.59862	0.996971	-0.259619	0.220533
PC 34:4	PC	147	98	-52.645	2.24242e-16	5.49544e-15	0.775	0.972	0	-1.318	58	89	-6.74123	0.145475	0.246524	0.8	(0.6, 1.05)	0.11	0.195141	0.88	(0.68, 1.14)	0.34	0.470063	0.87	(0.67, 1.14)	0.31	0.610031	0.3039	0.255255	1.11	(0.85, 1.45)	0.43	0.978017	1.11	(0.85, 1.44)	0.44	0.847082	0.3353	0.937572	13	11	3.66685	0.630078	0.990325	-0.123586	0.565064	0.996971	-0.16259	0.447808
PC 34:5	PC	147	98	-41.5914	9.9299e-06	9.0736e-06	0.634	0.968	0	-0.748	58	89	-19.0871	0.0648191	0.151614	0.67	(0.51, 0.88)	0.0039	0.0480827	0.68	(0.52, 0.9)	0.0058	0.186795	0.75	(0.58, 0.97)	0.031	0.520583	0.0253	0.0904969	0.93	(0.73, 1.18)	0.54	0.978017	0.92	(0.73, 1.17)	0.51	0.847082	0.1999	0.937572	13	11	13.0063	0.80649	0.990325	-0.0931245	0.665158	0.996971	-0.205422	0.335568
PC 35:0	PC	147	98	-22.3861	0.000265403	0.000183215	0.655	0.969	0.0006	-0.582	58	89	-8.84908	0.145513	0.246524	0.74	(0.59, 0.92)	0.0078	0.0645738	0.74	(0.59, 0.92)	0.0073	0.192599	0.77	(0.61, 0.98)	0.031	0.520583	0.0044	0.0456419	0.95	(0.76, 1.19)	0.66	0.978017	0.96	(0.77, 1.2)	0.7	0.847082	0.8153	0.937572	13	11	-13.8668	0.253236	0.877115	-0.358573	0.0853204	0.996971	-0.364953	0.0795143
PC 35:1	PC	147	98	-15.3832	0.00499985	0.00281678	0.591	0.968	0.0043	-0.464	58	89	-0.55175	0.730071	0.539508	0.88	(0.7, 1.11)	0.28	0.326902	0.87	(0.7, 1.08)	0.2	0.393294	0.86	(0.68, 1.07)	0.18	0.558675	0.8244	0.421263	0.99	(0.8, 1.23)	0.93	0.986782	1	(0.8, 1.24)	0.97	0.853469	0.6482	0.937572	13	11	26.7923	0.0941684	0.766	0.0748477	0.728147	0.996971	0.259619	0.220533
PC 35:2a	PC	147	98	-26.5064	2.14756e-06	2.23956e-06	0.667	0.97	0	-0.81	58	89	-5.77646	0.445381	0.430944	0.85	(0.67, 1.07)	0.16	0.237563	0.87	(0.7, 1.09)	0.22	0.404172	0.92	(0.73, 1.16)	0.48	0.683751	0.3965	0.286617	0.98	(0.79, 1.22)	0.86	0.978017	0.99	(0.8, 1.24)	0.94	0.853469	0.5821	0.937572	13	11	21.8935	0.250708	0.877115	-0.375109	0.0708938	0.996971	-0.28934	0.170268
PC 35:2b	PC	147	98	-28.1699	1.24828e-09	2.86793e-09	0.714	0.969	0	-0.889	58	89	-1.26619	0.863424	0.558608	0.79	(0.63, 1)	0.049	0.126289	0.79	(0.63, 0.98)	0.035	0.251842	0.8	(0.63, 1.01)	0.063	0.520583	0.0384	0.103462	0.97	(0.78, 1.2)	0.78	0.978017	0.97	(0.78, 1.2)	0.78	0.847082	0.9695	0.944771	13	11	0.39432	0.685439	0.990325	-0.319408	0.128155	0.996971	-0.0284095	0.895163
PC 35:3a	PC	147	98	-40.1773	1.92904e-15	3.33052e-14	0.77	0.971	0	-1.212	58	89	-4.94164	0.435293	0.427332	0.75	(0.59, 0.96)	0.024	0.0950251	0.79	(0.62, 1)	0.047	0.26294	0.82	(0.64, 1.06)	0.13	0.527968	0.0331	0.0953754	0.88	(0.71, 1.1)	0.28	0.978017	0.88	(0.71, 1.1)	0.27	0.847082	0.4771	0.937572	13	11	-1.77226	0.901405	0.990325	-0.170583	0.425487	0.996971	-0.26399	0.212582
PC 35:3b	PC	147	98	-36.3283	1.5107e-09	3.41213e-09	0.706	0.968	0	-0.808	58	89	-6.61394	0.285087	0.344456	0.73	(0.58, 0.92)	0.0072	0.0614693	0.78	(0.62, 0.97)	0.026	0.251842	0.78	(0.62, 0.99)	0.04	0.520583	0.0837	0.144367	1.01	(0.81, 1.26)	0.92	0.983127	1.01	(0.81, 1.26)	0.94	0.853469	0.103	0.937572	13	11	-19.2264	0.533366	0.990325	0.176675	0.408889	0.996971	-0.151663	0.479294
PC 35:4	PC	147	98	-25.8511	1.73513e-07	2.34068e-07	0.672	0.969	0	-0.748	58	89	-10.0038	0.0947612	0.193104	0.83	(0.67, 1.04)	0.1	0.179735	0.87	(0.7, 1.07)	0.19	0.388092	0.89	(0.71, 1.1)	0.28	0.607347	0.0592	0.129282	1.13	(0.91, 1.41)	0.26	0.978017	1.14	(0.91, 1.41)	0.25	0.847082	0.469	0.937572	13	11	7.03913	0.477599	0.990325	-0.35161	0.0920144	0.996971	-0.294584	0.162306
PC 35:5	PC	147	98	-14.9833	0.0950472	0.0418436	0.547	0.968	0.0012	-0.532	58	89	-19.5076	0.0317565	0.11985	0.65	(0.51, 0.84)	0.00086	0.0261055	0.65	(0.5, 0.83)	0.00048	0.0759843	0.72	(0.56, 0.92)	0.0091	0.520583	0.0689	0.140139	0.95	(0.76, 1.18)	0.63	0.978017	0.95	(0.76, 1.18)	0.63	0.847082	0.6318	0.937572	13	11	12.9517	0.893598	0.990325	-0.264578	0.211527	0.996971	-0.250878	0.237023
PC 36:0	PC	147	98	-21.5023	2.01938e-07	2.6277e-07	0.666	0.97	0	-0.792	58	89	-1.79943	0.511189	0.468662	0.83	(0.67, 1.04)	0.1	0.179735	0.87	(0.71, 1.06)	0.16	0.369753	0.85	(0.69, 1.04)	0.12	0.520583	0.1019	0.158951	1.03	(0.83, 1.27)	0.8	0.978017	1.02	(0.83, 1.26)	0.82	0.847082	0.6559	0.937572	13	11	-7.80156	0.557097	0.990325	-0.0304613	0.887637	0.996971	-0.152974	0.475457
PC 36:1	PC	147	98	-13.1227	0.0421564	0.0201912	0.541	0.968	0.1976	-0.2	58	89	1.10441	0.680103	0.522686	0.95	(0.75, 1.2)	0.66	0.499474	0.95	(0.76, 1.2)	0.67	0.609549	0.94	(0.73, 1.21)	0.61	0.736944	0.5777	0.351353	0.95	(0.77, 1.17)	0.65	0.978017	0.95	(0.77, 1.17)	0.64	0.847082	0.7021	0.937572	13	11	-0.30184	0.983025	0.990325	0.316797	0.13148	0.996971	-0.0773612	0.719372
PC 36:2	PC	147	98	-35.1454	2.26213e-13	1.62527e-12	0.759	0.97	0	-1.03	58	89	-2.78185	0.694373	0.527575	0.89	(0.71, 1.12)	0.33	0.350798	0.94	(0.75, 1.17)	0.57	0.574722	0.94	(0.74, 1.19)	0.6	0.734156	0.3866	0.283411	0.99	(0.8, 1.22)	0.9	0.978017	0.99	(0.8, 1.22)	0.9	0.847082	0.7481	0.937572	13	11	-13.5467	0.526917	0.990325	0.0409052	0.849486	0.996971	-0.401229	0.051989
PC 36:3a	PC	147	98	-36.3758	1.44138e-14	2.1194e-13	0.757	0.97	0	-1.04	58	89	-3.3573	0.608428	0.488538	0.85	(0.67, 1.08)	0.19	0.259537	0.88	(0.69, 1.12)	0.29	0.437211	0.93	(0.72, 1.2)	0.57	0.711124	0.2582	0.235489	0.89	(0.72, 1.11)	0.32	0.978017	0.89	(0.72, 1.11)	0.32	0.847082	0.4115	0.937572	13	11	-9.2418	0.619439	0.990325	-0.0234987	0.913211	0.996971	-0.109704	0.609846
PC 36:3b	PC	147	98	-29.8971	9.92804e-09	1.84788e-08	0.677	0.967	0.0004	-0.638	58	89	-6.31635	0.366108	0.387713	0.85	(0.68, 1.05)	0.13	0.210152	0.92	(0.74, 1.13)	0.42	0.507529	0.89	(0.71, 1.11)	0.29	0.608301	0.0342	0.0967227	1.11	(0.9, 1.37)	0.33	0.978017	1.12	(0.9, 1.39)	0.32	0.847082	0.4068	0.937572	13	11	-25.7785	0.352885	0.964552	0.169713	0.427887	0.996971	-0.263116	0.214157
PC 36:4c	PC	147	98	-16.8371	0.000861138	0.000543442	0.63	0.968	0.0075	-0.424	58	89	-9.26101	0.195147	0.28842	1	(0.8, 1.25)	0.99	0.599701	1.02	(0.82, 1.27)	0.86	0.660867	1	(0.79, 1.26)	0.97	0.837802	0.5453	0.345667	1.21	(0.97, 1.52)	0.098	0.978017	1.23	(0.98, 1.54)	0.076	0.847082	0.3988	0.937572	13	11	5.7072	0.508814	0.990325	-0.255875	0.2275	0.996971	-0.148166	0.489601
PC 36:5a	PC	141	96	-33.1488	5.74046e-08	8.97956e-08	0.698	0.966	0.0001	-0.705	57	84	-13.8555	0.0220396	0.104007	0.83	(0.65, 1.05)	0.13	0.210152	0.92	(0.73, 1.16)	0.49	0.552081	0.96	(0.76, 1.21)	0.73	0.782825	0.3706	0.282317	1.07	(0.84, 1.35)	0.59	0.978017	1.08	(0.86, 1.38)	0.5	0.847082	0.7418	0.937572	13	11	21.3008	0.360898	0.974641	-0.0252393	0.906809	0.996971	-0.363641	0.0806825
PC 36:5b	PC	147	98	1.80378	0.448799	0.168346	0.542	0.969	0.1392	-0.23	58	89	-18.7159	0.122733	0.224583	0.76	(0.59, 0.99)	0.041	0.113142	0.7	(0.54, 0.92)	0.01	0.211068	0.8	(0.61, 1.04)	0.094	0.520583	0.1211	0.172081	0.97	(0.77, 1.22)	0.78	0.978017	0.96	(0.76, 1.22)	0.76	0.847082	0.6414	0.937572	13	11	29.9754	0.819032	0.990325	-0.0391645	0.855824	0.996971	-0.231209	0.277021
PC 36:6	PC	147	98	-46.6686	1.58917e-09	3.48765e-09	0.696	0.971	0	-0.973	58	89	-4.53901	0.237505	0.31787	0.74	(0.56, 0.98)	0.033	0.107327	0.75	(0.57, 0.97)	0.031	0.251842	0.8	(0.61, 1.05)	0.11	0.520583	0.075	0.143994	1.02	(0.8, 1.32)	0.86	0.978017	1.01	(0.79, 1.31)	0.92	0.853469	0.4601	0.937572	13	11	1.41728	0.700859	0.990325	-0.132289	0.537761	0.996971	-0.0764871	0.72242
PC 36:7	PC	139	93	-27.5027	2.14374e-05	1.86518e-05	0.669	0.968	0.0073	-0.45	55	84	3.72383	0.737026	0.540195	1.01	(0.77, 1.32)	0.95	0.584543	1.04	(0.8, 1.37)	0.76	0.64682	1	(0.75, 1.34)	0.98	0.838847	0.4263	0.303923	0.9	(0.69, 1.16)	0.4	0.978017	0.9	(0.69, 1.17)	0.43	0.847082	0.5304	0.937572	12	11	8.91697	0.408528	0.990325	-0.0919882	0.676353	0.996971	0.0208751	0.92468
PC 37:1	PC	147	98	-20.3206	6.69265e-06	6.30826e-06	0.645	0.969	0.0006	-0.637	58	89	-10.3853	0.0471866	0.132215	0.87	(0.73, 1.04)	0.12	0.203625	0.93	(0.79, 1.1)	0.41	0.507057	0.94	(0.78, 1.13)	0.48	0.683751	0.125	0.174046	0.96	(0.8, 1.15)	0.65	0.978017	0.97	(0.81, 1.17)	0.75	0.847082	0.9587	0.940862	13	11	6.07675	0.74637	0.990325	-0.00522193	0.98068	0.996971	-0.322557	0.124228
PC 37:2	PC	147	98	-36.73	3.41087e-13	2.08973e-12	0.749	0.974	0	-1.041	58	89	-12.4871	0.056342	0.142066	0.76	(0.59, 0.99)	0.039	0.112155	0.79	(0.62, 1.02)	0.071	0.303766	0.85	(0.66, 1.1)	0.23	0.585367	0.0372	0.101548	0.98	(0.77, 1.24)	0.84	0.978017	0.98	(0.77, 1.25)	0.88	0.847082	0.3114	0.937572	13	11	-7.17146	0.679103	0.990325	-0.302002	0.151498	0.996971	-0.421772	0.0400868
PC 37:3	PC	147	98	-30.6025	6.80305e-09	1.33376e-08	0.695	0.968	0	-0.786	58	89	-5.12158	0.374239	0.388655	0.74	(0.6, 0.93)	0.0086	0.0660226	0.79	(0.64, 0.97)	0.025	0.251842	0.79	(0.63, 0.99)	0.039	0.520583	0.0015	0.0222282	1.02	(0.82, 1.27)	0.87	0.978017	1.02	(0.82, 1.26)	0.89	0.847082	0.9068	0.937572	13	11	-13.4122	0.519155	0.990325	0.168843	0.430295	0.996971	-0.22815	0.283605
PC 37:4	PC	147	98	-15.8736	0.099768	0.0436604	0.597	0.968	0.0309	-0.345	58	89	-4.6224	0.441131	0.428373	0.87	(0.69, 1.11)	0.28	0.326902	0.82	(0.65, 1.05)	0.12	0.351779	0.89	(0.69, 1.15)	0.37	0.625007	0.7927	0.409095	1.08	(0.84, 1.38)	0.56	0.978017	1.09	(0.85, 1.4)	0.51	0.847082	0.4262	0.937572	13	11	24.0978	0.17508	0.779606	-0.144474	0.500606	0.996971	-0.0533224	0.804555
PC 37:6	PC	147	98	-20.3243	0.00958686	0.00518255	0.583	0.968	0.0008	-0.541	58	89	-7.26827	0.140653	0.246524	0.72	(0.57, 0.91)	0.0051	0.0516039	0.72	(0.57, 0.89)	0.0031	0.163577	0.76	(0.61, 0.96)	0.02	0.520583	0.2236	0.218815	0.98	(0.79, 1.21)	0.86	0.978017	0.98	(0.79, 1.21)	0.82	0.847082	0.7983	0.937572	13	11	-5.99595	0.886972	0.990325	-0.342037	0.101849	0.996971	0.0244759	0.909616
PC 38:0	PC	147	98	-29.5241	3.18604e-11	1.14262e-10	0.728	0.969	0	-0.929	58	89	-6.16797	0.167485	0.261927	0.78	(0.62, 0.97)	0.025	0.0961961	0.85	(0.69, 1.04)	0.11	0.328549	0.86	(0.68, 1.08)	0.2	0.585367	0.0261	0.090938	1.02	(0.82, 1.26)	0.87	0.978017	1.01	(0.82, 1.26)	0.9	0.847082	0.9427	0.940221	13	11	1.86541	0.914852	0.990325	-0.386423	0.0621499	0.996971	-0.188377	0.378037
PC 38:1	PC	147	98	-10.3179	0.0214034	0.0110427	0.574	0.971	0.0077	-0.448	58	89	5.08949	0.696271	0.527575	1.01	(0.81, 1.27)	0.9	0.582737	0.96	(0.79, 1.17)	0.7	0.624284	0.92	(0.76, 1.13)	0.45	0.671065	0.5565	0.347751	1.12	(0.91, 1.39)	0.27	0.978017	1.13	(0.91, 1.4)	0.27	0.847082	0.8088	0.937572	13	11	-0.672206	0.905903	0.990325	-0.0852916	0.691914	0.996971	0.122816	0.567507
PC 38:2	PC	147	98	-28.3652	2.37223e-08	4.05597e-08	0.684	0.97	0	-0.881	58	89	-0.365385	0.893132	0.566609	0.84	(0.67, 1.05)	0.13	0.210152	0.84	(0.68, 1.04)	0.1	0.328549	0.82	(0.65, 1.03)	0.083	0.520583	0.0871	0.145726	0.9	(0.73, 1.11)	0.33	0.978017	0.9	(0.73, 1.11)	0.35	0.847082	0.5557	0.937572	13	11	-9.71202	0.845661	0.990325	0.240209	0.258219	0.996971	-0.181821	0.395155
PC 38:3	PC	147	98	-30.7192	1.62678e-09	3.51768e-09	0.684	0.967	0.0001	-0.727	58	89	-5.66136	0.372657	0.388655	0.85	(0.69, 1.06)	0.15	0.228936	0.9	(0.73, 1.11)	0.31	0.450213	0.9	(0.72, 1.12)	0.34	0.625007	0.0285	0.0930343	1.04	(0.85, 1.27)	0.69	0.978017	1.04	(0.85, 1.27)	0.71	0.847082	0.7481	0.937572	13	11	-35.0797	0.131962	0.779606	0.288947	0.170875	0.996971	-0.323431	0.123153
PC 38:4b	PC	143	95	-34.3816	8.55263e-11	2.73387e-10	0.737	0.968	0	-0.842	57	86	-1.91533	0.954712	0.580409	0.91	(0.73, 1.13)	0.4	0.376824	0.91	(0.73, 1.13)	0.37	0.48406	0.88	(0.7, 1.11)	0.28	0.607347	0.2909	0.249384	1.08	(0.88, 1.34)	0.46	0.978017	1.08	(0.88, 1.34)	0.46	0.847082	0.8504	0.937572	13	11	-0.165418	0.780343	0.990325	0.166232	0.437562	0.996971	-0.103585	0.630039
PC 38:4c	PC	147	98	-15.302	0.000674135	0.000430978	0.604	0.967	0.0078	-0.438	58	89	-4.86034	0.510264	0.468662	1.01	(0.81, 1.26)	0.93	0.582737	1.02	(0.81, 1.28)	0.87	0.663718	1	(0.79, 1.27)	0.98	0.838847	0.1611	0.192082	1.17	(0.94, 1.45)	0.16	0.978017	1.17	(0.94, 1.46)	0.15	0.847082	0.1001	0.937572	13	11	-7.30853	0.550673	0.990325	0.116623	0.587342	0.996971	-0.183569	0.390548
PC 38:5a	PC	147	98	-15.8409	6.18114e-05	4.99382e-05	0.628	0.967	0.0005	-0.574	58	89	-7.30678	0.212781	0.298103	0.81	(0.66, 1.01)	0.06	0.137746	0.84	(0.68, 1.03)	0.094	0.323484	0.86	(0.69, 1.06)	0.15	0.558675	0.1062	0.163204	1	(0.82, 1.23)	0.97	0.990764	1	(0.82, 1.23)	0.97	0.853469	0.8316	0.937572	13	11	-2.48771	0.9743	0.990325	0.0226284	0.916415	0.996971	-0.0498259	0.817153
PC 38:5b	PC	147	98	-15.8186	0.003884	0.00219655	0.576	0.968	0.0025	-0.478	58	89	-15.6834	0.087928	0.181035	0.72	(0.56, 0.93)	0.013	0.0735531	0.72	(0.57, 0.93)	0.01	0.211068	0.82	(0.65, 1.04)	0.096	0.520583	0.1651	0.193056	0.97	(0.78, 1.21)	0.82	0.978017	0.97	(0.77, 1.21)	0.76	0.847082	0.6449	0.937572	13	11	-6.93394	0.269038	0.898785	-0.0217581	0.919619	0.996971	-0.386369	0.0621897
PC 38:6a	PC	147	98	-35.949	7.98371e-11	2.60873e-10	0.737	0.972	0	-0.771	58	89	-18.6471	0.0068171	0.0751833	0.73	(0.58, 0.92)	0.007	0.0614693	0.8	(0.64, 1)	0.046	0.26294	0.81	(0.65, 1.02)	0.077	0.520583	0.0006	0.0177826	0.97	(0.78, 1.19)	0.74	0.978017	0.97	(0.78, 1.2)	0.77	0.847082	0.0975	0.937572	13	11	-0.808778	0.810959	0.990325	-0.280244	0.184714	0.996971	-0.109704	0.609846
PC 38:6b	PC	146	98	-38.7735	2.67092e-13	1.70753e-12	0.753	0.971	0	-0.96	57	89	-15.4161	0.0176619	0.0931539	0.76	(0.6, 0.97)	0.027	0.09968	0.84	(0.66, 1.06)	0.15	0.362521	0.87	(0.68, 1.1)	0.24	0.589138	0.0316	0.0936548	0.9	(0.72, 1.13)	0.35	0.978017	0.9	(0.72, 1.13)	0.38	0.847082	0.8833	0.937572	13	11	7.45687	0.633761	0.990325	-0.521323	0.00899044	0.722564	-0.0244759	0.909616
PC 38:6c	PC	147	98	-7.80594	0.701048	0.2472	0.492	0.968	0.083	-0.268	58	89	-6.06549	0.559797	0.476818	0.88	(0.69, 1.13)	0.3	0.33728	0.79	(0.62, 1.02)	0.076	0.308784	0.85	(0.65, 1.1)	0.21	0.585367	0.1911	0.199227	1.02	(0.8, 1.29)	0.87	0.978017	1.01	(0.79, 1.29)	0.93	0.853469	0.7174	0.937572	13	11	7.45858	0.735448	0.990325	0.0113142	0.958154	0.996971	0.267923	0.205593
PC 38:7	PC	147	98	-31.8668	4.11495e-05	3.43786e-05	0.653	0.968	0.0002	-0.646	58	89	-8.00105	0.0812245	0.173401	0.78	(0.61, 0.99)	0.044	0.116706	0.8	(0.63, 1)	0.053	0.268631	0.88	(0.7, 1.1)	0.25	0.589138	0.1885	0.199227	0.97	(0.77, 1.22)	0.81	0.978017	0.97	(0.77, 1.22)	0.79	0.847082	0.4818	0.937572	13	11	-4.06757	0.82213	0.990325	-0.05396	0.802263	0.996971	-0.241699	0.255188
PC 39:0	PC	147	98	-18.6419	1.26721e-06	1.39053e-06	0.663	0.971	0.0002	-0.659	58	89	-0.506424	0.574754	0.477352	0.86	(0.7, 1.07)	0.17	0.245733	0.87	(0.72, 1.06)	0.16	0.369753	0.86	(0.7, 1.06)	0.16	0.558675	0.5523	0.347218	1.08	(0.87, 1.33)	0.49	0.978017	1.07	(0.87, 1.32)	0.5	0.847082	0.4669	0.937572	13	11	1.4316	0.826262	0.990325	0.0156658	0.942082	0.996971	-0.0196681	0.927319
PC 39:2	PC	147	98	-3.44601	0.435745	0.163867	0.49	0.967	0.1195	-0.242	58	89	26.1463	0.0992805	0.199294	1.11	(0.9, 1.38)	0.33	0.350798	1.01	(0.82, 1.25)	0.92	0.67738	0.96	(0.78, 1.18)	0.67	0.768108	0.2977	0.252498	1.16	(0.94, 1.43)	0.16	0.978017	1.17	(0.95, 1.44)	0.15	0.847082	0.1656	0.937572	13	11	-19.5505	0.203423	0.797771	-0.147955	0.490228	0.996971	0.0922215	0.668223
PC 39:4	PC	147	98	-19.111	9.93504e-06	9.0736e-06	0.688	0.968	0.0016	-0.54	58	89	-13.2775	0.0231487	0.104146	0.92	(0.74, 1.16)	0.49	0.420964	0.98	(0.78, 1.22)	0.83	0.653428	1.05	(0.83, 1.33)	0.68	0.772224	0.5714	0.350723	1.18	(0.95, 1.47)	0.14	0.978017	1.19	(0.96, 1.49)	0.11	0.847082	0.5625	0.937572	13	11	-13.3543	0.375331	0.990325	-0.289817	0.169532	0.996971	-0.358397	0.0854852
PC 39:5	PC	147	98	-11.0311	0.0573103	0.0261706	0.558	0.967	0.0419	-0.32	58	89	9.02387	0.408591	0.407061	0.91	(0.73, 1.13)	0.39	0.375165	0.82	(0.66, 1.03)	0.087	0.316601	0.82	(0.66, 1.02)	0.079	0.520583	0.5597	0.348526	1.08	(0.86, 1.34)	0.52	0.978017	1.06	(0.85, 1.33)	0.61	0.847082	0.3897	0.937572	13	11	-0.921954	0.467251	0.990325	0.075718	0.725105	0.996971	0.0865397	0.687626
PC 39:6	PC	147	98	-13.4556	0.154865	0.0646915	0.545	0.968	0.0023	-0.485	58	89	1.02865	0.603792	0.487256	0.78	(0.62, 0.99)	0.045	0.117084	0.72	(0.58, 0.91)	0.0059	0.186795	0.76	(0.59, 0.96)	0.024	0.520583	0.5984	0.357769	0.97	(0.78, 1.21)	0.82	0.978017	0.97	(0.77, 1.21)	0.76	0.847082	0.9366	0.939905	13	11	7.40576	0.450293	0.990325	-0.208877	0.327323	0.996971	0.216349	0.309915
PC 40:1	PC	147	98	-23.1378	2.89799e-08	4.84228e-08	0.682	0.972	0	-0.812	58	89	-3.67229	0.332736	0.370083	0.84	(0.67, 1.05)	0.12	0.203625	0.87	(0.72, 1.06)	0.18	0.382471	0.9	(0.72, 1.12)	0.35	0.625007	0.0815	0.143994	1.11	(0.89, 1.38)	0.34	0.978017	1.11	(0.89, 1.37)	0.35	0.847082	0.4547	0.937572	13	11	0.666878	0.936873	0.990325	-0.308964	0.141825	0.996971	-0.260056	0.219729
PC 40:2	PC	147	98	5.5726	0.459291	0.171407	0.46	0.969	0.2461	-0.179	58	89	8.96324	0.429508	0.423197	1.03	(0.82, 1.29)	0.81	0.551844	0.94	(0.76, 1.17)	0.59	0.580108	0.93	(0.74, 1.17)	0.51	0.690558	0.8993	0.435528	1.11	(0.9, 1.36)	0.34	0.978017	1.11	(0.9, 1.38)	0.32	0.847082	0.4486	0.937572	13	11	11.5398	0.294567	0.92844	-0.154047	0.47233	0.996971	0.123253	0.566119
PC 40:3	PC	147	98	-15.5008	0.000229529	0.000159953	0.628	0.973	0.0008	-0.559	58	89	-1.56617	0.761847	0.542138	0.94	(0.76, 1.16)	0.56	0.453977	0.92	(0.75, 1.12)	0.4	0.500555	0.95	(0.77, 1.17)	0.62	0.739662	0.5128	0.335606	1.04	(0.84, 1.27)	0.73	0.978017	1.03	(0.84, 1.27)	0.77	0.847082	0.3369	0.937572	13	11	7.09844	0.647901	0.990325	-0.393386	0.057197	0.996971	-0.185317	0.385972
PC 40:4	PC	147	98	-29.6248	1.655e-11	6.40398e-11	0.773	0.973	0	-0.911	58	89	-9.97307	0.0781815	0.170393	0.86	(0.68, 1.09)	0.22	0.288958	0.9	(0.72, 1.13)	0.36	0.480913	0.95	(0.75, 1.21)	0.69	0.772224	0.4291	0.304871	1.06	(0.85, 1.33)	0.58	0.978017	1.08	(0.86, 1.35)	0.51	0.847082	0.8448	0.937572	13	11	-8.40127	0.846186	0.990325	-0.260226	0.219416	0.996971	-0.285843	0.175725
PC 40:5a	PC	147	98	-15.1351	0.00101195	0.000633178	0.604	0.968	0.0004	-0.576	58	89	-0.693138	0.736452	0.540195	0.83	(0.67, 1.04)	0.1	0.179735	0.82	(0.66, 1)	0.056	0.268631	0.8	(0.64, 1)	0.048	0.520583	0.0996	0.15654	1.03	(0.84, 1.26)	0.78	0.978017	1.02	(0.84, 1.25)	0.82	0.847082	0.4168	0.937572	13	11	1.19462	0.796558	0.990325	0.122715	0.567828	0.996971	-0.0104897	0.961201
PC 40:5b	PC	147	98	-36.7866	1.15533e-07	1.64932e-07	0.694	0.968	0.0006	-0.626	58	89	-3.55003	0.713829	0.532301	1.07	(0.83, 1.37)	0.61	0.477508	1.08	(0.86, 1.37)	0.5	0.555441	1.02	(0.78, 1.32)	0.9	0.827149	0.7461	0.398939	1.2	(0.95, 1.52)	0.13	0.978017	1.2	(0.95, 1.52)	0.12	0.847082	0.1506	0.937572	13	11	-5.71945	0.866383	0.990325	0.230635	0.278248	0.996971	-0.222031	0.297066
PC 40:6	PC	147	98	-6.97146	0.502129	0.185046	0.503	0.967	0.0386	-0.328	58	89	-3.36589	0.819571	0.555054	0.87	(0.69, 1.1)	0.24	0.302153	0.79	(0.63, 1)	0.054	0.268631	0.82	(0.65, 1.04)	0.11	0.520583	0.5238	0.338533	1.01	(0.82, 1.26)	0.91	0.97942	1	(0.8, 1.25)	0.99	0.859478	0.7215	0.937572	13	11	8.66762	0.594471	0.990325	0.231506	0.276388	0.996971	0.175702	0.411517
PC 40:8	PC	147	98	-33.7932	4.86018e-10	1.21126e-09	0.725	0.973	0	-0.891	58	89	-3.59701	0.557335	0.476818	0.73	(0.58, 0.93)	0.0093	0.0682993	0.69	(0.55, 0.88)	0.0031	0.163577	0.68	(0.53, 0.88)	0.0027	0.520583	0.0796	0.143994	0.82	(0.64, 1.04)	0.11	0.978017	0.82	(0.64, 1.04)	0.11	0.847082	0.5796	0.937572	13	11	24.6426	0.140588	0.779606	-0.184508	0.388086	0.996971	0.0620638	0.773274
PC O-32:0	PC O	147	98	-25.1689	1.28804e-08	2.33819e-08	0.704	0.974	0.0001	-0.744	58	89	4.94296	0.438573	0.427432	0.89	(0.72, 1.11)	0.3	0.33728	0.89	(0.73, 1.1)	0.28	0.428253	0.93	(0.76, 1.14)	0.47	0.683751	0.1196	0.172081	1.11	(0.89, 1.37)	0.36	0.978017	1.1	(0.88, 1.36)	0.4	0.847082	0.6982	0.937572	13	11	-1.4303	0.850744	0.990325	-0.0704961	0.743418	0.996971	-0.267049	0.207133
PC O-32:1	PC O	147	98	-32.3348	2.05495e-10	5.9247e-10	0.755	0.973	0	-0.789	58	89	-2.10512	0.699392	0.528451	0.81	(0.64, 1.02)	0.069	0.152021	0.84	(0.68, 1.04)	0.11	0.328549	0.91	(0.71, 1.16)	0.43	0.659266	0.0248	0.0902647	0.93	(0.75, 1.16)	0.52	0.978017	0.93	(0.75, 1.16)	0.55	0.847082	0.6292	0.937572	13	11	-0.499289	0.997545	0.997545	0.0121845	0.954938	0.996971	-0.381998	0.0654649
PC O-34:0	PC O	147	98	-21.1377	8.62009e-07	9.67557e-07	0.668	0.974	0.0001	-0.693	58	89	4.02781	0.653994	0.506965	1	(0.79, 1.25)	0.97	0.592844	0.98	(0.79, 1.21)	0.84	0.653428	0.95	(0.76, 1.19)	0.65	0.754239	0.8997	0.435528	1.13	(0.9, 1.41)	0.29	0.978017	1.12	(0.9, 1.4)	0.3	0.847082	0.893	0.937572	13	11	10.0957	0.645519	0.990325	0.0530897	0.805392	0.996971	0.0550707	0.798274
PC O-34:1	PC O	147	98	-22.6535	7.88259e-09	1.52508e-08	0.697	0.974	0	-0.76	58	89	-0.529222	0.954213	0.580409	1.03	(0.83, 1.3)	0.77	0.53801	1.03	(0.83, 1.28)	0.79	0.651341	1.03	(0.83, 1.29)	0.77	0.796629	0.3826	0.282549	1.14	(0.92, 1.42)	0.23	0.978017	1.15	(0.92, 1.43)	0.21	0.847082	0.0678	0.937572	13	11	-5.68513	0.694801	0.990325	-0.237598	0.263587	0.996971	0.135491	0.527873
PC O-34:2	PC O	147	98	-40.6435	1.86132e-17	6.84221e-16	0.778	0.973	0	-1.295	58	89	-11.091	0.121551	0.223944	0.76	(0.6, 0.96)	0.021	0.0856289	0.8	(0.63, 1.01)	0.056	0.268631	0.86	(0.67, 1.11)	0.25	0.589138	0.0219	0.0857254	0.84	(0.68, 1.05)	0.13	0.978017	0.85	(0.67, 1.06)	0.15	0.847082	0.1213	0.937572	13	11	-12.1498	0.442788	0.990325	-0.101828	0.635888	0.996971	-0.218097	0.305926
PC O-36:1	PC O	147	98	-27.9746	1.12982e-07	1.62872e-07	0.685	0.968	0	-0.797	58	89	-16.5927	0.0232307	0.104146	0.76	(0.62, 0.94)	0.011	0.0715516	0.78	(0.63, 0.97)	0.028	0.251842	0.81	(0.64, 1.01)	0.064	0.520583	0.0465	0.114846	1.01	(0.82, 1.25)	0.91	0.97942	1.02	(0.83, 1.26)	0.84	0.847082	0.9564	0.940862	13	11	-18.9748	0.287777	0.913996	-0.0252393	0.906809	0.996971	-0.348344	0.0952866
PC O-36:2a	PC O	147	98	-26.9101	2.29611e-09	4.75522e-09	0.726	0.972	0.0001	-0.791	58	89	-5.37468	0.566729	0.477352	1.01	(0.81, 1.27)	0.92	0.582737	1.04	(0.83, 1.31)	0.73	0.633203	1.06	(0.84, 1.35)	0.62	0.739662	0.8266	0.421349	0.97	(0.8, 1.17)	0.72	0.978017	0.97	(0.8, 1.17)	0.74	0.847082	0.6938	0.937572	13	11	-24.3026	0.146515	0.779606	0.0661445	0.758784	0.996971	-0.208045	0.329298
PC O-36:2b	PC O	147	98	-36.9424	2.10262e-14	2.37823e-13	0.772	0.977	0	-1.188	58	89	-8.25136	0.272902	0.339127	0.8	(0.65, 0.99)	0.036	0.109873	0.83	(0.67, 1.02)	0.082	0.31292	0.89	(0.72, 1.1)	0.29	0.608301	0.0023	0.0265092	0.96	(0.78, 1.17)	0.66	0.978017	0.96	(0.78, 1.18)	0.68	0.847082	0.1648	0.937572	13	11	-14.0229	0.435136	0.990325	-0.056571	0.792893	0.996971	-0.290651	0.168253
PC O-36:3a	PC O	147	98	-39.4336	1.743e-16	5.12582e-15	0.803	0.976	0	-1.269	58	89	-6.77576	0.327181	0.369665	0.81	(0.63, 1.03)	0.087	0.172233	0.86	(0.68, 1.1)	0.24	0.404172	0.92	(0.71, 1.19)	0.53	0.690558	0.0505	0.117793	0.86	(0.68, 1.08)	0.2	0.978017	0.86	(0.68, 1.09)	0.21	0.847082	0.1704	0.937572	13	11	-18.8223	0.27217	0.902565	-0.198433	0.352622	0.996971	-0.194933	0.361352
PC O-36:3b	PC O	146	98	-34.0989	1.43512e-13	1.2413e-12	0.756	0.969	0	-1.008	57	89	-8.71517	0.160363	0.258298	0.78	(0.63, 0.96)	0.017	0.0774058	0.84	(0.69, 1.02)	0.085	0.31292	0.84	(0.68, 1.05)	0.12	0.520583	0.0023	0.0265092	0.97	(0.79, 1.19)	0.76	0.978017	0.97	(0.78, 1.19)	0.75	0.847082	0.7434	0.937572	13	11	-22.3104	0.285021	0.913996	0.172324	0.420708	0.996971	-0.2535	0.231993
PC O-36:4	PC O	147	98	-23.4149	1.95477e-09	4.10615e-09	0.703	0.97	0	-0.745	58	89	-5.47282	0.33527	0.370831	0.91	(0.74, 1.12)	0.39	0.375165	0.95	(0.78, 1.15)	0.59	0.580108	0.98	(0.79, 1.21)	0.83	0.812466	0.0909	0.14967	1.03	(0.85, 1.25)	0.74	0.978017	1.03	(0.85, 1.25)	0.73	0.847082	0.5665	0.937572	13	11	-19.6759	0.207008	0.804833	0.100957	0.638793	0.996971	-0.215038	0.312928
PC O-36:5	PC O	147	98	-7.33626	0.102304	0.0445055	0.467	0.967	0.0031	-0.479	58	89	-12.2469	0.202777	0.29021	0.66	(0.53, 0.84)	0.00048	0.0261055	0.67	(0.53, 0.83)	0.00039	0.0759843	0.74	(0.59, 0.94)	0.012	0.520583	0.0003	0.0177826	0.9	(0.74, 1.11)	0.33	0.978017	0.89	(0.72, 1.1)	0.29	0.847082	0.359	0.937572	13	11	-10.6231	0.489855	0.990325	-0.0304613	0.887637	0.996971	-0.156471	0.465304
PC O-38:0	PC O	147	98	-21.3083	9.68988e-09	1.82667e-08	0.695	0.974	0	-0.816	58	89	1.55048	0.832125	0.555054	0.87	(0.71, 1.07)	0.19	0.259537	0.89	(0.74, 1.07)	0.21	0.40052	0.9	(0.73, 1.1)	0.3	0.610031	0.1232	0.173874	1.12	(0.91, 1.38)	0.3	0.978017	1.11	(0.9, 1.37)	0.31	0.847082	0.4137	0.937572	13	11	-10.5726	0.713324	0.990325	-0.147084	0.492813	0.996971	-0.0332172	0.877542
PC O-38:1	PC O	147	98	-28.4532	2.87115e-12	1.34126e-11	0.751	0.969	0	-1.063	58	89	-12.078	0.0320852	0.11985	0.71	(0.57, 0.88)	0.0016	0.0364263	0.77	(0.63, 0.96)	0.017	0.251842	0.8	(0.64, 1.01)	0.059	0.520583	0.0011	0.0190175	1.03	(0.83, 1.28)	0.81	0.978017	1.04	(0.83, 1.29)	0.74	0.847082	0.8846	0.937572	13	11	-10.4124	0.38656	0.990325	-0.0957355	0.656325	0.996971	-0.204548	0.337673
PC O-38:2	PC O	147	98	-28.8201	3.22382e-09	6.58376e-09	0.713	0.97	0	-0.916	58	89	-18.8028	0.00200902	0.0751833	0.65	(0.51, 0.82)	0.00027	0.0261055	0.7	(0.56, 0.88)	0.0024	0.163577	0.74	(0.58, 0.94)	0.013	0.520583	0.0001	0.0177826	0.96	(0.76, 1.2)	0.7	0.978017	0.97	(0.77, 1.22)	0.8	0.847082	0.6245	0.937572	13	11	-10.2239	0.470204	0.990325	-0.105309	0.624324	0.996971	-0.280161	0.184849
PC O-38:3	PC O	147	98	-32.5733	9.48611e-12	3.87455e-11	0.72	0.971	0	-0.864	58	89	-3.80593	0.472232	0.445702	0.85	(0.68, 1.07)	0.16	0.237563	0.94	(0.75, 1.17)	0.58	0.579271	0.92	(0.72, 1.16)	0.47	0.683751	0.2091	0.210585	1.02	(0.82, 1.26)	0.89	0.978017	1.01	(0.81, 1.27)	0.9	0.847082	0.202	0.937572	13	11	-11.7364	0.7392	0.990325	0.194082	0.363493	0.996971	-0.349218	0.0944025
PC O-38:4a	PC O	143	98	-32.1641	2.91895e-12	1.34126e-11	0.758	0.969	0	-0.88	55	88	-7.55331	0.192113	0.286776	0.83	(0.66, 1.05)	0.12	0.203625	0.9	(0.71, 1.13)	0.37	0.48406	0.89	(0.7, 1.14)	0.35	0.625007	0.0963	0.153682	0.99	(0.78, 1.25)	0.93	0.986782	0.99	(0.78, 1.26)	0.96	0.853469	0.8782	0.937572	13	10	-29.6336	0.00435801	0.34801	0.16815	0.44312	0.996971	-0.303423	0.159293
PC O-38:4b	PC O	147	98	-19.9777	1.06915e-05	9.70418e-06	0.646	0.972	0.001	-0.549	58	89	2.65585	0.778727	0.544075	1.04	(0.83, 1.3)	0.73	0.534675	1.01	(0.82, 1.24)	0.95	0.687032	0.98	(0.79, 1.22)	0.88	0.824678	0.7093	0.385816	1.22	(0.98, 1.53)	0.077	0.978017	1.22	(0.97, 1.53)	0.085	0.847082	0.0446	0.937572	13	11	7.16466	0.835845	0.990325	0.0739774	0.731194	0.996971	0.0196681	0.927319
PC O-38:4c	PC O	147	98	-22.8854	3.13636e-08	5.06782e-08	0.687	0.974	0	-0.742	58	89	-0.993589	0.548396	0.473981	1	(0.82, 1.23)	0.97	0.592844	1.02	(0.85, 1.23)	0.83	0.653428	1.04	(0.85, 1.28)	0.67	0.768108	0.4441	0.308697	1.13	(0.93, 1.38)	0.23	0.978017	1.13	(0.93, 1.37)	0.23	0.847082	0.8778	0.937572	13	11	2.62939	0.938093	0.990325	-0.142733	0.505835	0.996971	-0.1014	0.637315
PC O-38:5	PC O	147	98	-15.9231	4.39001e-05	3.64694e-05	0.642	0.969	0.0083	-0.436	58	89	3.91897	0.557194	0.476818	0.92	(0.74, 1.14)	0.46	0.404086	0.92	(0.74, 1.14)	0.43	0.509882	0.94	(0.75, 1.18)	0.58	0.721243	0.1653	0.193056	1.05	(0.86, 1.28)	0.65	0.978017	1.04	(0.85, 1.27)	0.7	0.847082	0.9146	0.937572	13	11	-11.4332	0.475757	0.990325	0.181027	0.397256	0.996971	0.110141	0.608414
PC O-38:6	PC O	147	98	-13.776	0.00660049	0.00366241	0.576	0.967	0.0003	-0.6	58	89	0.899654	0.914839	0.574957	0.84	(0.67, 1.04)	0.11	0.195141	0.78	(0.63, 0.97)	0.024	0.251842	0.83	(0.66, 1.05)	0.11	0.520583	0.1978	0.205181	0.99	(0.8, 1.21)	0.89	0.978017	0.97	(0.79, 1.2)	0.81	0.847082	0.8227	0.937572	13	11	-6.98311	0.630961	0.990325	0.0130548	0.951723	0.996971	0.00874138	0.967664
PC O-40:1	PC O	147	98	-23.3836	5.33497e-06	5.19507e-06	0.646	0.969	0.0001	-0.64	58	89	-3.24619	0.257193	0.33359	0.84	(0.68, 1.05)	0.13	0.210152	0.87	(0.71, 1.07)	0.18	0.382471	0.88	(0.7, 1.11)	0.27	0.607347	0.0051	0.0466792	1.08	(0.88, 1.33)	0.47	0.978017	1.08	(0.88, 1.33)	0.46	0.847082	0.4605	0.937572	13	11	-8.17264	0.625728	0.990325	-0.314186	0.134866	0.996971	-0.266612	0.207905
PC O-40:2	PC O	147	98	-1.11042	0.99342	0.32441	0.499	0.968	0.4255	-0.122	58	89	21.772	0.277601	0.339888	1.01	(0.81, 1.25)	0.95	0.584543	0.95	(0.78, 1.15)	0.58	0.579271	0.93	(0.75, 1.14)	0.48	0.683751	0.536	0.342155	1.03	(0.85, 1.25)	0.75	0.978017	1.04	(0.86, 1.26)	0.7	0.847082	0.9511	0.940862	13	11	2.01518	0.980234	0.990325	-0.0400348	0.852654	0.996971	0.150352	0.483146
PC O-40:3	PC O	138	93	-38.2959	1.02587e-10	3.20947e-10	0.749	0.977	0	-0.848	53	85	-0.986407	0.646424	0.502546	0.88	(0.7, 1.09)	0.24	0.302153	0.9	(0.73, 1.11)	0.34	0.470063	0.95	(0.76, 1.18)	0.64	0.754096	0.863	0.430386	1.02	(0.82, 1.27)	0.84	0.978017	1.02	(0.82, 1.27)	0.87	0.847082	0.6652	0.937572	13	11	-28.2042	0.186987	0.785595	0.245431	0.247697	0.996971	-0.317749	0.130261
PC O-40:4	PC O	147	98	-18.0849	0.000842589	0.000534028	0.621	0.97	0.0799	-0.28	58	89	6.99427	0.537326	0.470797	1.11	(0.89, 1.4)	0.35	0.35947	1.14	(0.92, 1.41)	0.23	0.404172	1.1	(0.88, 1.37)	0.41	0.638866	0.8125	0.416207	1.16	(0.93, 1.44)	0.18	0.978017	1.16	(0.93, 1.44)	0.18	0.847082	0.064	0.937572	13	11	17.0612	0.479492	0.990325	0.308964	0.141825	0.996971	-0.168272	0.431879
PC O-40:5	PC O	147	98	-20.2451	0.000157654	0.000114195	0.637	0.968	0.0004	-0.609	58	89	-7.40324	0.420176	0.417058	0.9	(0.73, 1.11)	0.32	0.345546	0.92	(0.75, 1.13)	0.44	0.517861	0.87	(0.71, 1.08)	0.21	0.585367	0.2934	0.250493	1.17	(0.95, 1.43)	0.15	0.978017	1.17	(0.95, 1.44)	0.14	0.847082	0.4059	0.937572	13	11	25.6509	0.225839	0.844612	-0.18886	0.376793	0.996971	0.0358397	0.867954
PC O-40:6	PC O	147	98	-12.9444	0.14507	0.0607725	0.556	0.968	0.0084	-0.408	58	89	-7.67899	0.165656	0.261927	0.79	(0.64, 0.99)	0.037	0.109873	0.76	(0.62, 0.95)	0.013	0.251842	0.83	(0.66, 1.04)	0.098	0.520583	0.2304	0.222902	1.02	(0.83, 1.25)	0.88	0.978017	1.02	(0.82, 1.25)	0.88	0.847082	0.5846	0.937572	13	11	18.4732	0.28429	0.913996	-0.316797	0.13148	0.996971	-0.0305948	0.887147
PC P 36:2a	PC P	147	98	-26.6642	9.00918e-08	1.35175e-07	0.677	0.974	0	-0.818	58	89	-5.92115	0.856348	0.558608	0.94	(0.75, 1.16)	0.55	0.449875	0.93	(0.74, 1.15)	0.5	0.555441	0.96	(0.74, 1.23)	0.73	0.782825	0.9428	0.442526	0.99	(0.81, 1.2)	0.89	0.978017	0.99	(0.81, 1.21)	0.9	0.847082	0.4149	0.937572	13	11	7.0967	0.906201	0.990325	-0.556136	0.00477298	0.538154	-0.0056819	0.978978
PC P-32:0	PC P	147	98	-21.0276	3.45839e-07	4.30951e-07	0.671	0.974	0	-0.835	58	89	4.50217	0.589533	0.483469	0.96	(0.77, 1.2)	0.75	0.536511	0.94	(0.77, 1.16)	0.57	0.574722	0.99	(0.79, 1.24)	0.91	0.827149	0.6274	0.363582	1.09	(0.89, 1.34)	0.41	0.978017	1.1	(0.89, 1.35)	0.39	0.847082	0.3269	0.937572	13	11	33.643	0.11792	0.779606	-0.117494	0.584536	0.996971	0.0275353	0.898372
PC P-32:1	PC P	147	98	-22.337	6.98531e-06	6.54217e-06	0.673	0.969	0.0007	-0.587	58	89	-2.96159	0.716361	0.532301	0.99	(0.8, 1.23)	0.92	0.582737	1.02	(0.83, 1.26)	0.84	0.653428	1.13	(0.89, 1.43)	0.31	0.610031	0.0661	0.138518	1.04	(0.85, 1.28)	0.67	0.978017	1.05	(0.86, 1.3)	0.61	0.847082	0.7302	0.937572	13	11	25.632	0.129215	0.779606	-0.182768	0.392656	0.996971	-0.397296	0.0545527
PC P-34:1	PC P	147	98	-14.8161	0.000166685	0.000120144	0.627	0.971	0.0009	-0.563	58	89	-4.1771	0.490377	0.458007	1.05	(0.84, 1.31)	0.66	0.499474	1.04	(0.84, 1.29)	0.7	0.624284	1.07	(0.86, 1.34)	0.55	0.706965	0.7266	0.393584	1.06	(0.87, 1.3)	0.55	0.978017	1.08	(0.88, 1.33)	0.45	0.847082	0.8848	0.937572	13	11	9.07607	0.500024	0.990325	-0.320279	0.127061	0.996971	-0.0437069	0.839303
PC P-34:2	PC P	147	98	-33.6378	2.18352e-13	1.62527e-12	0.735	0.974	0	-0.95	58	89	-10.6798	0.257531	0.33359	0.84	(0.67, 1.06)	0.14	0.219814	0.87	(0.69, 1.09)	0.23	0.404172	0.98	(0.76, 1.25)	0.85	0.81874	0.1243	0.174046	0.98	(0.8, 1.21)	0.87	0.978017	0.99	(0.8, 1.22)	0.9	0.847082	0.8919	0.937572	13	11	-3.13482	0.675214	0.990325	-0.677981	0.000272046	0.122693	-0.285843	0.175725
PC P-36:1	PC P	147	98	-3.21463	0.592799	0.21364	0.515	0.968	0.0593	-0.295	58	89	4.31662	0.587767	0.483469	1.18	(0.94, 1.49)	0.16	0.237563	1.1	(0.87, 1.37)	0.43	0.509882	1.12	(0.89, 1.41)	0.34	0.625007	0.083	0.144367	1.09	(0.88, 1.35)	0.42	0.978017	1.1	(0.88, 1.36)	0.39	0.847082	0.0829	0.937572	13	11	11.8181	0.482993	0.990325	-0.283725	0.179089	0.996971	0.0537595	0.802984
PC P-36:4	PC P	147	98	-20.1521	8.09148e-07	9.22305e-07	0.68	0.97	0.0001	-0.665	58	89	-4.21031	0.542426	0.473027	0.99	(0.8, 1.23)	0.94	0.583648	0.97	(0.79, 1.19)	0.78	0.649866	1.01	(0.8, 1.27)	0.94	0.834548	0.9424	0.442526	1.11	(0.91, 1.35)	0.31	0.978017	1.11	(0.91, 1.36)	0.29	0.847082	0.0394	0.937572	13	11	5.33042	0.604003	0.990325	-0.168843	0.430295	0.996971	-0.0069931	0.974129
PC P-36:5	PC P	147	98	-9.14812	0.116798	0.0502163	0.546	0.967	0.0047	-0.444	58	89	-17.5016	0.0881659	0.181035	0.74	(0.58, 0.94)	0.012	0.0728525	0.72	(0.57, 0.9)	0.0048	0.186795	0.81	(0.64, 1.03)	0.093	0.520583	0.0708	0.141668	0.92	(0.75, 1.13)	0.42	0.978017	0.91	(0.74, 1.13)	0.39	0.847082	0.5422	0.937572	13	11	10.1761	0.976257	0.990325	-0.232376	0.274536	0.996971	-0.190125	0.373546
PC P-38:1	PC P	147	98	-16.6282	0.000419763	0.000283129	0.632	0.967	0.0005	-0.65	58	89	1.1935	0.758834	0.542138	0.91	(0.72, 1.15)	0.42	0.385043	0.9	(0.73, 1.11)	0.31	0.450213	0.95	(0.76, 1.19)	0.65	0.754239	0.3374	0.267168	1.05	(0.85, 1.29)	0.67	0.978017	1.06	(0.86, 1.3)	0.6	0.847082	0.6029	0.937572	13	11	11.0386	0.450227	0.990325	-0.325501	0.120636	0.996971	-0.0450181	0.834546
PC P-38:2	PC P	146	93	-18.7293	0.00119653	0.000736145	0.608	0.968	0.0076	-0.432	58	88	-2.8595	0.531999	0.468662	1.01	(0.81, 1.24)	0.96	0.589369	0.97	(0.8, 1.19)	0.8	0.653428	1	(0.8, 1.25)	0.97	0.837802	0.2806	0.244597	0.98	(0.8, 1.2)	0.82	0.978017	0.98	(0.81, 1.2)	0.88	0.847082	0.7451	0.937572	13	11	50.291	0.0958468	0.766	-0.165361	0.439999	0.996971	-0.0489517	0.820309
PC P-38:4b	PC P	147	98	-9.42995	0.0245505	0.0123627	0.588	0.97	0.0147	-0.382	58	89	-0.875477	0.828903	0.555054	1.08	(0.87, 1.34)	0.48	0.417626	1.03	(0.84, 1.26)	0.8	0.653428	1.03	(0.83, 1.29)	0.78	0.802625	0.7847	0.409095	1.21	(0.99, 1.48)	0.057	0.978017	1.23	(1, 1.51)	0.045	0.847082	0.0195	0.937572	13	11	25.5874	0.1615	0.779606	-0.583116	0.00278389	0.418512	0.129372	0.546842
PC P-38:5	PC P	147	98	-11.6992	0.00110522	0.000685701	0.624	0.971	0.0011	-0.537	58	89	-0.238968	0.754354	0.542138	0.96	(0.78, 1.18)	0.71	0.532884	0.94	(0.77, 1.15)	0.56	0.571925	0.99	(0.8, 1.23)	0.96	0.836737	0.3417	0.269076	1.06	(0.88, 1.29)	0.53	0.978017	1.07	(0.88, 1.3)	0.49	0.847082	0.4356	0.937572	13	11	23.6219	0.137504	0.779606	-0.244561	0.249431	0.996971	0.126313	0.556442
PC P-38:6	PC P	129	94	-26.3297	0.000202077	0.000142853	0.615	0.964	0.0006	-0.579	50	79	-5.31196	0.714483	0.532301	0.96	(0.76, 1.22)	0.76	0.536511	0.93	(0.73, 1.18)	0.56	0.571925	0.95	(0.74, 1.23)	0.69	0.772224	0.6807	0.37702	1.05	(0.84, 1.31)	0.66	0.978017	1.06	(0.84, 1.32)	0.63	0.847082	0.2688	0.937572	12	9	64.8889	0.120095	0.779606	-0.327379	0.147435	0.996971	0.102064	0.659772
PC P-40:1	PC P	145	98	-15.8281	0.0006133	0.000395525	0.639	0.973	0.0024	-0.503	56	89	0.383681	0.77614	0.544075	0.89	(0.71, 1.11)	0.3	0.33728	0.87	(0.71, 1.07)	0.18	0.382471	0.95	(0.76, 1.18)	0.63	0.744612	0.9248	0.441062	1.06	(0.86, 1.3)	0.59	0.978017	1.06	(0.86, 1.3)	0.59	0.847082	0.9728	0.944771	13	11	-3.46004	0.833026	0.990325	-0.230635	0.278248	0.996971	-0.128935	0.548209
PC P-40:2	PC P	147	98	-22.2598	7.54098e-06	7.0179e-06	0.69	0.975	0.0037	-0.486	58	89	-4.37172	0.359098	0.384834	0.99	(0.79, 1.24)	0.92	0.582737	1.01	(0.82, 1.26)	0.9	0.67045	1.11	(0.87, 1.4)	0.41	0.638866	0.625	0.363582	1.05	(0.85, 1.29)	0.66	0.978017	1.06	(0.86, 1.31)	0.59	0.847082	0.6776	0.937572	13	11	7.66505	0.804431	0.990325	-0.214099	0.315096	0.996971	-0.0996517	0.643159
PC P-40:3	PC P	147	98	-22.9027	4.69236e-07	5.60948e-07	0.674	0.973	0.0006	-0.592	58	89	6.12955	0.89093	0.566549	0.96	(0.75, 1.21)	0.71	0.532884	0.94	(0.75, 1.17)	0.59	0.580108	0.92	(0.73, 1.15)	0.45	0.671065	0.142	0.182107	1.15	(0.92, 1.44)	0.23	0.978017	1.14	(0.91, 1.43)	0.25	0.847082	0.0583	0.937572	13	11	-4.49933	0.716007	0.990325	0.0626632	0.77114	0.996971	-0.0664345	0.757757
PC P-40:4	PC P	147	98	-21.5352	4.32277e-07	5.21001e-07	0.699	0.972	0.0003	-0.637	58	89	0.479536	0.766046	0.543688	0.92	(0.73, 1.15)	0.46	0.404086	0.91	(0.73, 1.12)	0.37	0.48406	0.94	(0.75, 1.17)	0.56	0.710253	0.7381	0.396706	1.09	(0.87, 1.37)	0.43	0.978017	1.09	(0.87, 1.36)	0.45	0.847082	0.9725	0.944771	13	11	-14.8665	0.279451	0.913996	0.192341	0.367896	0.996971	0.132869	0.535964
PC P-40:5	PC P	147	98	-17.1763	3.03791e-05	2.61225e-05	0.688	0.975	0	-0.713	58	89	5.9254	0.673612	0.51918	0.89	(0.71, 1.11)	0.3	0.33728	0.83	(0.67, 1.03)	0.093	0.323484	0.84	(0.67, 1.04)	0.11	0.520583	0.5948	0.356645	1.07	(0.87, 1.33)	0.52	0.978017	1.07	(0.86, 1.32)	0.55	0.847082	0.7829	0.937572	13	11	-13.0264	0.50802	0.990325	-0.124456	0.562306	0.996971	0.29371	0.163615
PC P-40:6	PC P	147	98	-6.21427	0.0363687	0.0178852	0.594	0.967	0.2133	-0.193	58	89	5.79852	0.274776	0.339127	0.99	(0.79, 1.24)	0.93	0.582737	1.01	(0.82, 1.23)	0.95	0.687032	0.98	(0.79, 1.21)	0.83	0.812466	0.5275	0.339866	1.17	(0.95, 1.45)	0.14	0.978017	1.17	(0.95, 1.44)	0.15	0.847082	0.3697	0.937572	13	11	0.857795	0.786296	0.990325	-0.394256	0.0566	0.996971	-0.107956	0.615588
PE 30:1	PE	144	98	-7.11471	0.327796	0.127511	0.525	0.967	0.6621	-0.066	56	88	-1.46508	0.852324	0.558608	0.96	(0.76, 1.22)	0.75	0.536511	0.97	(0.76, 1.24)	0.83	0.653428	0.89	(0.69, 1.15)	0.38	0.628005	0.7561	0.403247	1.17	(0.92, 1.48)	0.19	0.978017	1.17	(0.92, 1.48)	0.2	0.847082	0.2264	0.937572	13	11	6.15532	0.658932	0.990325	-0.149695	0.48508	0.996971	0.02535	0.906402
PE 32:0	PE	146	98	-2.02515	0.740185	0.259135	0.532	0.969	0.09	0.261	57	89	-6.84064	0.459264	0.436635	1.12	(0.87, 1.45)	0.37	0.36492	1.18	(0.91, 1.54)	0.21	0.40052	1.05	(0.79, 1.39)	0.75	0.786596	0.3825	0.282549	1.17	(0.92, 1.49)	0.2	0.978017	1.2	(0.93, 1.54)	0.15	0.847082	0.3031	0.937572	13	11	-15.273	0.403366	0.990325	-0.0252393	0.906809	0.996971	-0.262678	0.214947
PE 32:1	PE	147	96	-41.0826	9.3805e-05	7.10985e-05	0.632	0.966	0.0041	-0.476	58	89	4.2114	0.362574	0.385881	1.17	(0.93, 1.48)	0.18	0.257463	1.16	(0.91, 1.48)	0.24	0.404172	1.09	(0.84, 1.42)	0.53	0.690558	0.5792	0.351353	1.11	(0.89, 1.39)	0.35	0.978017	1.12	(0.89, 1.41)	0.32	0.847082	0.8342	0.937572	13	11	55.9842	0.117216	0.779606	-0.0469974	0.827376	0.996971	-0.211104	0.322074
PE 34:1	PE	147	98	-9.62749	0.951047	0.316385	0.524	0.969	0.2131	0.188	58	89	-1.11164	0.857474	0.558608	1.08	(0.84, 1.38)	0.55	0.449875	1.13	(0.88, 1.46)	0.34	0.470063	0.98	(0.74, 1.29)	0.87	0.824149	0.8806	0.433903	1.04	(0.83, 1.31)	0.75	0.978017	1.04	(0.83, 1.31)	0.72	0.847082	0.7572	0.937572	13	11	-6.73129	0.829872	0.990325	0.0644039	0.764955	0.996971	-0.206734	0.332424
PE 34:2	PE	147	98	-39.4414	8.23152e-07	9.3105e-07	0.662	0.967	0.0007	-0.59	58	89	8.51214	0.394654	0.400594	1.11	(0.86, 1.42)	0.43	0.390282	1.1	(0.86, 1.42)	0.45	0.525722	1.01	(0.77, 1.32)	0.96	0.836737	0.7895	0.409095	0.98	(0.78, 1.23)	0.87	0.978017	0.98	(0.78, 1.24)	0.88	0.847082	0.8079	0.937572	13	11	1.85507	0.719761	0.990325	-0.0182768	0.932449	0.996971	-0.222468	0.296091
PE 34:3	PE	141	97	-50.0035	6.61883e-07	7.72408e-07	0.673	0.966	0.0002	-0.68	57	84	-0.726382	0.775123	0.544075	1.05	(0.8, 1.37)	0.74	0.536249	1.03	(0.78, 1.36)	0.83	0.653428	0.94	(0.7, 1.27)	0.7	0.772224	0.6744	0.37702	0.93	(0.72, 1.2)	0.58	0.978017	0.93	(0.72, 1.21)	0.61	0.847082	0.5617	0.937572	13	10	7.1943	0.818277	0.990325	0.0514342	0.815709	0.996971	-0.180963	0.40862
PE 36:0	PE	147	98	-1.27723	0.531077	0.194253	0.528	0.967	0.1745	-0.203	58	89	-1.02172	0.958038	0.580409	1.14	(0.91, 1.42)	0.25	0.313299	1.12	(0.88, 1.41)	0.36	0.480913	0.97	(0.76, 1.24)	0.81	0.80738	0.6365	0.366806	1.03	(0.84, 1.26)	0.75	0.978017	1.04	(0.84, 1.28)	0.72	0.847082	0.6289	0.937572	13	11	-6.89799	0.438681	0.990325	-0.00348129	0.987119	0.996971	-0.133306	0.534611
PE 36:1	PE	147	98	-0.40247	0.230145	0.0934824	0.585	0.969	0.0101	0.401	58	89	-3.76191	0.946291	0.580409	1.07	(0.85, 1.36)	0.56	0.453977	1.15	(0.9, 1.47)	0.26	0.409534	1	(0.77, 1.31)	0.98	0.838847	0.6008	0.358172	1.05	(0.85, 1.3)	0.63	0.978017	1.06	(0.85, 1.31)	0.62	0.847082	0.7653	0.937572	13	11	-13.2723	0.611804	0.990325	0.0800697	0.709954	0.996971	-0.205859	0.334518
PE 36:2	PE	147	98	-38.011	1.24908e-06	1.38094e-06	0.652	0.967	0.001	-0.577	58	89	2.79048	0.825738	0.555054	1.08	(0.86, 1.37)	0.51	0.432703	1.13	(0.89, 1.43)	0.33	0.466422	1.03	(0.8, 1.33)	0.82	0.812466	0.9027	0.435528	1.02	(0.82, 1.26)	0.89	0.978017	1.02	(0.82, 1.26)	0.86	0.847082	0.9209	0.937572	13	11	-13.4137	0.880671	0.990325	0.0435161	0.839996	0.996971	-0.291525	0.166918
PE 36:3a	PE	147	98	-53.7686	1.91127e-07	2.53183e-07	0.683	0.968	0.0032	-0.52	58	89	-4.84336	0.530181	0.468662	0.99	(0.76, 1.29)	0.93	0.582737	1.07	(0.82, 1.41)	0.61	0.590602	0.98	(0.73, 1.32)	0.89	0.824678	0.8718	0.432695	0.96	(0.74, 1.23)	0.73	0.978017	0.96	(0.74, 1.25)	0.77	0.847082	0.3783	0.937572	13	11	-25.65	0.453991	0.990325	-0.051349	0.81166	0.996971	-0.374131	0.0716914
PE 36:3b	PE	147	98	-54.4617	5.11189e-08	8.08229e-08	0.688	0.968	0.0004	-0.64	58	89	-4.868	0.613576	0.491205	1.1	(0.85, 1.43)	0.46	0.404086	1.17	(0.89, 1.54)	0.26	0.409534	1.11	(0.82, 1.51)	0.49	0.690558	0.6411	0.367416	1.05	(0.82, 1.35)	0.68	0.978017	1.07	(0.83, 1.37)	0.62	0.847082	0.9201	0.937572	13	11	-20.7527	0.597286	0.990325	0.0339426	0.874889	0.996971	-0.11626	0.588513
PE 36:4	PE	147	98	-31.2774	0.000196577	0.000139636	0.615	0.967	0.01	-0.414	58	89	0.183111	0.631798	0.49692	1.26	(0.98, 1.61)	0.076	0.157295	1.23	(0.94, 1.6)	0.13	0.362521	1.11	(0.83, 1.48)	0.5	0.690558	0.081	0.143994	1.13	(0.89, 1.43)	0.32	0.978017	1.14	(0.9, 1.46)	0.28	0.847082	0.5924	0.937572	13	11	6.53965	0.593684	0.990325	-0.0208877	0.922825	0.996971	-0.260493	0.218927
PE 36:5	PE	147	98	-26.3234	0.0228001	0.0116168	0.571	0.967	0.0037	-0.459	58	89	-8.44208	0.754237	0.542138	0.95	(0.75, 1.21)	0.71	0.532884	0.86	(0.66, 1.11)	0.24	0.404172	0.86	(0.67, 1.11)	0.26	0.597939	0.2588	0.235489	0.95	(0.77, 1.18)	0.67	0.978017	0.95	(0.76, 1.19)	0.66	0.847082	0.7631	0.937572	13	11	14.5407	0.626483	0.990325	-0.0583116	0.786662	0.996971	-0.2028	0.341908
PE 38:1	PE	137	92	-37.5763	6.61933e-05	5.31862e-05	0.64	0.963	0.0035	-0.512	55	82	-8.31055	0.341249	0.374662	0.93	(0.7, 1.22)	0.59	0.464514	1.04	(0.79, 1.38)	0.78	0.649866	0.95	(0.71, 1.28)	0.76	0.790568	0.3827	0.282549	0.92	(0.71, 1.2)	0.54	0.978017	0.94	(0.72, 1.22)	0.64	0.847082	0.5633	0.937572	13	9	-19.0574	0.156361	0.779606	0.303562	0.169633	0.996971	-0.268818	0.226398
PE 38:3	PE	147	98	-40.8484	4.74461e-07	5.6262e-07	0.666	0.967	0.001	-0.576	58	89	6.17905	0.860165	0.558608	0.99	(0.78, 1.25)	0.92	0.582737	1.01	(0.8, 1.27)	0.96	0.687032	0.9	(0.69, 1.16)	0.41	0.638866	0.2994	0.252498	1	(0.81, 1.24)	0.99	0.994171	1	(0.81, 1.24)	0.98	0.854586	0.2779	0.937572	13	11	-8.05178	0.94685	0.990325	0.261097	0.217823	0.996971	-0.284095	0.178498
PE 38:4b	PE	147	98	-21.0203	0.00595873	0.00333145	0.585	0.968	0.0813	-0.274	58	89	1.09542	0.587218	0.483469	1.17	(0.93, 1.46)	0.17	0.245733	1.18	(0.93, 1.48)	0.17	0.37903	1.02	(0.79, 1.32)	0.86	0.81874	0.1399	0.182107	1.05	(0.85, 1.28)	0.66	0.978017	1.05	(0.86, 1.29)	0.62	0.847082	0.8125	0.937572	13	11	-5.96421	0.902057	0.990325	-0.00435161	0.983899	0.996971	-0.173516	0.41745
PE 38:5a	PE	147	98	-33.7343	4.11632e-06	4.11745e-06	0.659	0.967	0.0041	-0.485	58	89	-1.98792	0.817358	0.555054	1.14	(0.9, 1.45)	0.27	0.32071	1.14	(0.88, 1.46)	0.32	0.460511	1.05	(0.81, 1.37)	0.71	0.772224	0.2001	0.206534	1.01	(0.8, 1.26)	0.95	0.990764	1.02	(0.81, 1.28)	0.89	0.847082	0.7471	0.937572	13	11	-8.58887	0.959699	0.990325	-0.122715	0.567828	0.996971	-0.138551	0.518507
PE 38:5b	PE	147	98	-37.2822	0.000117167	8.70114e-05	0.646	0.967	0.0036	-0.492	58	89	-7.70721	0.459379	0.436635	1.08	(0.83, 1.4)	0.56	0.453977	1.1	(0.84, 1.43)	0.49	0.552081	0.97	(0.73, 1.29)	0.84	0.813907	0.5673	0.349363	0.97	(0.76, 1.23)	0.81	0.978017	0.98	(0.77, 1.25)	0.87	0.847082	0.7205	0.937572	13	11	-4.90961	0.877598	0.990325	-0.0731071	0.734244	0.996971	-0.298081	0.157146
PE 38:6	PE	147	98	-22.5487	0.18517	0.0758426	0.533	0.968	0.0739	-0.275	58	89	7.14337	0.523312	0.468662	1.21	(0.93, 1.58)	0.15	0.228936	1.08	(0.82, 1.42)	0.57	0.574722	0.98	(0.74, 1.3)	0.91	0.827149	0.0225	0.0863801	0.98	(0.77, 1.26)	0.9	0.978017	0.98	(0.76, 1.27)	0.9	0.847082	0.308	0.937572	13	11	-0.423261	0.628241	0.990325	-0.120975	0.573374	0.996971	0.110141	0.608414
PE 40:4	PE	147	98	-34.9373	0.00100413	0.000630974	0.596	0.967	0.1825	-0.212	58	89	-0.136729	0.897018	0.567736	1.14	(0.89, 1.45)	0.31	0.340125	1.2	(0.94, 1.55)	0.15	0.362521	1.09	(0.84, 1.43)	0.51	0.690558	0.0287	0.0930343	1	(0.8, 1.26)	0.97	0.990764	1.01	(0.8, 1.28)	0.91	0.852395	0.6936	0.937572	13	11	-23.8611	0.555225	0.990325	0.0670148	0.755703	0.996971	-0.277976	0.188443
PE 40:5	PE	147	98	-22.1933	0.000625694	0.000401757	0.608	0.968	0.0105	-0.411	58	89	-3.93539	0.867865	0.559822	1.04	(0.84, 1.28)	0.74	0.536249	1.05	(0.84, 1.32)	0.65	0.607053	0.91	(0.71, 1.17)	0.47	0.683751	0.5238	0.338533	1.01	(0.83, 1.24)	0.89	0.978017	1.02	(0.83, 1.25)	0.86	0.847082	0.7937	0.937572	13	11	-8.85044	0.950729	0.990325	-0.00261097	0.990339	0.996971	-0.118446	0.581474
PE 40:6	PE	147	98	-15.1126	0.612315	0.219597	0.509	0.969	0.1995	-0.195	58	89	13.452	0.317492	0.364964	1.24	(0.97, 1.6)	0.091	0.176319	1.13	(0.87, 1.46)	0.36	0.480913	1	(0.77, 1.3)	1	0.846477	0.1073	0.163682	1.06	(0.84, 1.33)	0.64	0.978017	1.05	(0.83, 1.33)	0.67	0.847082	0.8376	0.937572	13	11	-0.711632	0.955953	0.990325	0.0217581	0.919619	0.996971	0.0332172	0.877542
PE 40:7	PE	147	98	-42.7662	0.00108318	0.00067488	0.573	0.968	0.0047	-0.481	58	89	7.22659	0.713667	0.532301	1.11	(0.85, 1.46)	0.44	0.396722	1.01	(0.78, 1.32)	0.91	0.676308	0.98	(0.75, 1.28)	0.89	0.824678	0.1903	0.199227	0.85	(0.67, 1.07)	0.17	0.978017	0.85	(0.67, 1.08)	0.17	0.847082	0.3928	0.937572	13	11	9.52021	0.352142	0.964552	0.0113142	0.958154	0.996971	0.131121	0.54139
PE O-34:1	PE O	143	95	-13.0949	0.0411619	0.0197793	0.544	0.966	0.7947	-0.04	56	87	-17.7136	0.0323763	0.11985	0.88	(0.69, 1.12)	0.29	0.334292	1	(0.78, 1.27)	0.99	0.694979	0.98	(0.76, 1.28)	0.91	0.827149	0.9126	0.439283	0.95	(0.76, 1.18)	0.65	0.978017	0.96	(0.76, 1.2)	0.71	0.847082	0.7024	0.937572	13	11	-15.2427	0.330088	0.960654	0.00348129	0.987119	0.996971	-0.231209	0.277021
PE O-34:2	PE O	136	97	-5.65901	0.848886	0.286944	0.528	0.973	0.2238	0.192	50	86	-19.323	0.0291392	0.116987	0.96	(0.75, 1.22)	0.74	0.536249	1.1	(0.85, 1.42)	0.47	0.53914	1.05	(0.8, 1.39)	0.71	0.772224	0.2433	0.230483	1	(0.8, 1.25)	0.98	0.990764	0.99	(0.78, 1.26)	0.95	0.853469	0.6824	0.937572	11	11	-12.1063	0.600352	0.990325	0.023177	0.918457	0.996971	-0.293924	0.184276
PE O-36:1	PE O	140	95	63.581	1.77703e-05	1.57406e-05	0.678	0.981	0	0.689	54	86	-7.87304	0.355554	0.384096	0.99	(0.79, 1.24)	0.95	0.584543	1.07	(0.85, 1.34)	0.58	0.579271	1.02	(0.8, 1.3)	0.88	0.824678	0.7002	0.382278	1.05	(0.85, 1.29)	0.64	0.978017	1.05	(0.85, 1.3)	0.63	0.847082	0.4381	0.937572	13	11	-27.1955	0.132298	0.779606	0.312446	0.137158	0.996971	-0.167834	0.433093
PE O-36:2	PE O	143	96	96.4965	1.69501e-08	2.93217e-08	0.716	0.977	0	0.976	57	86	-12.2399	0.0749609	0.165276	0.87	(0.69, 1.09)	0.23	0.296393	0.96	(0.76, 1.22)	0.75	0.641759	0.87	(0.67, 1.12)	0.28	0.607347	0.3667	0.281766	0.97	(0.78, 1.21)	0.8	0.978017	0.97	(0.78, 1.22)	0.82	0.847082	0.7245	0.937572	12	11	-2.52886	0.425455	0.990325	0.268052	0.216226	0.996971	-0.17048	0.436735
PE O-36:3	PE O	139	97	65.6955	9.26394e-05	7.05789e-05	0.63	0.978	0.0004	0.58	53	86	14.8156	0.18447	0.278766	1.16	(0.93, 1.44)	0.19	0.259537	1.18	(0.94, 1.48)	0.15	0.362521	1.02	(0.79, 1.31)	0.87	0.824149	0.1473	0.183114	1.2	(0.99, 1.45)	0.065	0.978017	1.19	(0.98, 1.45)	0.08	0.847082	0.0063	0.847017	12	10	30.6518	0.517726	0.990325	-0.0107405	0.962164	0.996971	-0.205217	0.359577
PE O-36:4	PE O	147	98	-50.0972	2.52126e-11	9.5058e-11	0.722	0.968	0	-0.828	58	89	-24.4294	0.0101552	0.0812795	0.8	(0.62, 1.03)	0.088	0.172959	0.87	(0.68, 1.12)	0.28	0.428253	0.97	(0.74, 1.25)	0.8	0.805828	0.2513	0.232267	0.94	(0.74, 1.19)	0.61	0.978017	0.94	(0.74, 1.2)	0.62	0.847082	0.6947	0.937572	13	11	-31.1943	0.100856	0.770953	0.174935	0.413594	0.996971	-0.337854	0.106381
PE O-38:4	PE O	147	98	-49.3996	1.14029e-12	5.98819e-12	0.729	0.971	0	-0.959	58	89	-17.0656	0.036279	0.12605	0.84	(0.65, 1.07)	0.16	0.237563	0.86	(0.68, 1.1)	0.23	0.404172	0.89	(0.69, 1.16)	0.38	0.628005	0.0169	0.077914	0.96	(0.76, 1.22)	0.76	0.978017	0.97	(0.76, 1.23)	0.79	0.847082	0.4557	0.937572	13	11	-33.555	0.0924284	0.766	-0.0896432	0.677003	0.996971	-0.258745	0.222147
PE O-38:5	PE O	147	98	-39.0876	7.98583e-10	1.89393e-09	0.698	0.967	0	-0.749	58	89	-23.6519	0.00603505	0.0751833	0.81	(0.64, 1.02)	0.071	0.152732	0.9	(0.71, 1.14)	0.38	0.489059	0.92	(0.71, 1.19)	0.53	0.690558	0.0605	0.129397	0.92	(0.74, 1.14)	0.46	0.978017	0.93	(0.74, 1.15)	0.49	0.847082	0.1243	0.937572	13	11	-32.6425	0.123485	0.779606	0.279373	0.186139	0.996971	-0.376316	0.0699183
PE O-38:6	PE O	147	98	-15.9126	0.047355	0.0222463	0.544	0.968	0.2718	-0.169	58	89	-18.484	0.0258237	0.110258	0.82	(0.64, 1.03)	0.092	0.177001	0.87	(0.68, 1.11)	0.27	0.421095	0.88	(0.68, 1.14)	0.35	0.625007	0.1577	0.1913	0.92	(0.74, 1.15)	0.47	0.978017	0.92	(0.73, 1.15)	0.46	0.847082	0.4595	0.937572	13	11	-22.7549	0.168968	0.779606	0.419495	0.0412884	0.996971	-0.367138	0.0775957
PE O-40:6	PE O	147	98	-1.34604	0.855728	0.288593	0.525	0.968	0.4966	0.103	58	89	-16.9302	0.0530505	0.138544	0.88	(0.7, 1.1)	0.27	0.32071	0.95	(0.76, 1.2)	0.67	0.609549	0.95	(0.74, 1.22)	0.71	0.772224	0.4508	0.309683	0.93	(0.75, 1.16)	0.53	0.978017	0.92	(0.73, 1.16)	0.49	0.847082	0.8023	0.937572	13	11	-18.3242	0.149422	0.779606	0.222803	0.295347	0.996971	-0.343099	0.100721
PE P-36:4	PE P	136	97	-31.5116	1.1744e-06	1.30821e-06	0.676	0.965	0.0026	-0.518	52	84	-18.7608	0.0286386	0.116719	0.75	(0.57, 0.98)	0.034	0.108008	0.78	(0.6, 1.03)	0.075	0.308784	0.82	(0.63, 1.07)	0.15	0.558675	0.2026	0.207463	0.94	(0.72, 1.23)	0.67	0.978017	0.94	(0.72, 1.22)	0.64	0.847082	0.2272	0.937572	13	10	-22.4409	0.112678	0.779606	-0.00296736	0.989279	0.996971	-0.525536	0.010014
PE P-38:4b	PE P	147	98	-37.0405	4.00828e-10	1.03245e-09	0.698	0.969	0	-0.863	58	89	-16.12	0.0586468	0.146068	0.84	(0.66, 1.06)	0.14	0.219814	0.86	(0.68, 1.1)	0.23	0.404172	0.86	(0.67, 1.11)	0.24	0.589138	0.3315	0.265537	0.89	(0.7, 1.13)	0.35	0.978017	0.9	(0.7, 1.14)	0.37	0.847082	0.8928	0.937572	13	11	-20.7544	0.18942	0.785595	0.0461271	0.830527	0.996971	-0.112764	0.599851
PE P-38:5a	PE P	147	98	-8.73576	0.0585311	0.0264813	0.57	0.968	0.3451	-0.142	58	89	-15.329	0.515909	0.468662	0.94	(0.75, 1.17)	0.57	0.458007	1.01	(0.8, 1.28)	0.92	0.67738	0.98	(0.78, 1.23)	0.89	0.824678	0.4589	0.312147	0.95	(0.77, 1.18)	0.64	0.978017	0.94	(0.76, 1.18)	0.61	0.847082	0.6128	0.937572	13	11	-1.20723	0.78111	0.990325	0.200174	0.348328	0.996971	-0.345284	0.0984293
PE P-38:6	PE P	145	98	-31.3087	1.34423e-07	1.83015e-07	0.686	0.969	0	-0.833	57	88	-9.14895	0.277987	0.339888	0.82	(0.64, 1.04)	0.1	0.179735	0.8	(0.63, 1.02)	0.069	0.299253	0.79	(0.61, 1.01)	0.056	0.520583	0.0921	0.150452	0.9	(0.72, 1.13)	0.38	0.978017	0.9	(0.72, 1.13)	0.36	0.847082	0.7398	0.937572	13	11	-3.1745	0.771794	0.990325	0.241079	0.256446	0.996971	-0.0327802	0.879142
PE P-40:6	PE P	144	98	-20.782	0.00153906	0.000927472	0.619	0.971	0.0007	-0.539	55	89	-15.5355	0.208019	0.292957	0.9	(0.71, 1.13)	0.37	0.36492	0.86	(0.68, 1.1)	0.23	0.404172	0.89	(0.69, 1.14)	0.36	0.625007	0.3773	0.282549	0.93	(0.75, 1.15)	0.48	0.978017	0.92	(0.74, 1.16)	0.49	0.847082	0.798	0.937572	13	11	-1.33187	0.93192	0.990325	-0.0435161	0.839996	0.996971	0.0533224	0.804555
PG 34:1	PG	146	97	-23.6832	0.0078865	0.00432637	0.432	0.967	0.025	-0.363	57	89	11.7172	0.229178	0.309887	0.98	(0.75, 1.27)	0.85	0.570559	0.89	(0.68, 1.17)	0.4	0.500555	0.91	(0.68, 1.21)	0.52	0.690558	0.2695	0.239963	1.09	(0.85, 1.41)	0.5	0.978017	1.08	(0.83, 1.4)	0.55	0.847082	0.7213	0.937572	13	11	5.1642	0.70648	0.990325	-0.0574413	0.789776	0.996971	-0.0493888	0.818731
PG 36:0	PG	147	98	7.60438	0.124313	0.0532915	0.566	0.968	0.1694	0.207	58	89	0.0677843	0.646066	0.502546	0.91	(0.73, 1.13)	0.4	0.376824	0.88	(0.72, 1.08)	0.23	0.404172	0.85	(0.69, 1.04)	0.12	0.520583	0.6594	0.373774	1.06	(0.87, 1.28)	0.57	0.978017	1.06	(0.87, 1.28)	0.58	0.847082	0.0751	0.937572	13	11	-6.24904	0.97241	0.990325	0.191471	0.370108	0.996971	0.27885	0.186999
PG 36:1	PG	140	98	-9.33718	0.483476	0.179069	0.535	0.97	0.1558	-0.223	57	83	8.28235	0.571331	0.477352	0.94	(0.73, 1.21)	0.64	0.495315	0.9	(0.7, 1.14)	0.38	0.489059	0.84	(0.65, 1.08)	0.17	0.558675	0.4479	0.308714	1.09	(0.87, 1.36)	0.45	0.978017	1.09	(0.87, 1.37)	0.44	0.847082	0.7109	0.937572	13	11	22.8148	0.153496	0.779606	0.207137	0.331461	0.996971	-0.0240388	0.911224
PG 36:2	PG	137	91	-26.4977	0.000215144	0.000150642	0.65	0.966	0.0011	-0.555	56	81	4.75368	0.852564	0.558608	1.12	(0.87, 1.44)	0.39	0.375165	1.05	(0.81, 1.36)	0.74	0.638379	0.92	(0.7, 1.22)	0.57	0.711124	0.655	0.373774	1.1	(0.88, 1.38)	0.41	0.978017	1.1	(0.87, 1.37)	0.43	0.847082	0.3412	0.937572	13	10	6.54469	0.655024	0.990325	0.254204	0.241806	0.996971	-0.102628	0.641234
PI 32:0	PI	144	96	-49.5276	0.000287868	0.000195964	0.604	0.974	0.018	-0.414	56	88	-1.16764	0.705026	0.531216	0.7	(0.51, 0.98)	0.037	0.109873	0.7	(0.5, 0.98)	0.036	0.253281	0.72	(0.53, 0.98)	0.04	0.520583	0.0087	0.0546948	1.16	(0.85, 1.58)	0.34	0.978017	1.17	(0.86, 1.58)	0.33	0.847082	0.4726	0.937572	13	11	-22.9545	0.616032	0.990325	-0.00174064	0.993559	0.997985	-0.0708052	0.742331
PI 32:1	PI	147	98	-24.3339	0.064434	0.0289737	0.49	0.97	0.2244	-0.184	58	89	-0.302754	0.835295	0.555054	1.04	(0.82, 1.33)	0.73	0.534675	1.05	(0.82, 1.33)	0.71	0.627896	1.05	(0.83, 1.34)	0.69	0.772224	0.624	0.363582	1.22	(0.96, 1.54)	0.096	0.978017	1.23	(0.97, 1.56)	0.087	0.847082	0.2492	0.937572	13	11	-10.3096	0.835293	0.990325	0.101828	0.635888	0.996971	-0.416964	0.0426581
PI 34:1	PI	147	98	-32.3858	0.00026261	0.000182143	0.593	0.967	0.0182	-0.388	58	89	3.35208	0.755101	0.542138	1.02	(0.78, 1.34)	0.87	0.5783	0.99	(0.77, 1.29)	0.97	0.687032	1.02	(0.79, 1.33)	0.86	0.81874	0.8418	0.424921	1.22	(0.94, 1.58)	0.14	0.978017	1.22	(0.94, 1.59)	0.13	0.847082	0.1933	0.937572	13	11	-10.9746	0.917133	0.990325	0.0939948	0.662208	0.996971	-0.283221	0.179896
PI 34:2	PI	147	98	-31.3368	6.23991e-06	5.99684e-06	0.65	0.967	0.0031	-0.508	58	89	1.35755	0.760187	0.542138	0.99	(0.76, 1.28)	0.91	0.582737	0.99	(0.76, 1.3)	0.96	0.687032	0.95	(0.72, 1.26)	0.74	0.784731	0.7776	0.409095	1.29	(1, 1.66)	0.049	0.978017	1.28	(0.99, 1.65)	0.055	0.847082	0.0057	0.847017	13	11	-5.86887	0.74679	0.990325	-0.029591	0.890828	0.996971	-0.26399	0.212582
PI 36:1	PI	147	98	-40.641	2.23002e-07	2.85133e-07	0.664	0.969	0.0004	-0.647	58	89	-3.10414	0.518769	0.468662	0.92	(0.69, 1.23)	0.58	0.459288	0.98	(0.74, 1.29)	0.88	0.664938	1	(0.76, 1.32)	0.99	0.843624	0.2451	0.231026	1.11	(0.84, 1.47)	0.45	0.978017	1.11	(0.84, 1.47)	0.46	0.847082	0.8095	0.937572	13	11	-11.8473	0.686099	0.990325	-0.0443864	0.836837	0.996971	-0.175702	0.411517
PI 36:2a	PI	147	98	-27.7666	6.4443e-06	6.11336e-06	0.669	0.968	0.0007	-0.602	58	89	0.328005	0.887603	0.565771	0.99	(0.76, 1.29)	0.94	0.583648	0.98	(0.76, 1.27)	0.88	0.664938	0.97	(0.75, 1.25)	0.8	0.805828	0.2715	0.240711	1.14	(0.89, 1.46)	0.31	0.978017	1.13	(0.88, 1.45)	0.34	0.847082	0.4417	0.937572	13	11	-4.40097	0.570447	0.990325	-0.10705	0.618574	0.996971	-0.206734	0.332424
PI 36:3a	PI	147	98	-51.6226	8.46961e-10	1.97678e-09	0.723	0.97	0	-0.794	58	89	-11.9686	0.141732	0.246524	0.98	(0.74, 1.31)	0.9	0.582737	1.08	(0.8, 1.45)	0.63	0.60078	1.11	(0.81, 1.53)	0.52	0.690558	0.5027	0.332139	1.05	(0.79, 1.4)	0.73	0.978017	1.06	(0.8, 1.42)	0.68	0.847082	0.4192	0.937572	13	11	-7.01698	0.710918	0.990325	-0.211488	0.321174	0.996971	-0.111453	0.604126
PI 36:3b	PI	147	98	-40.1376	1.71139e-09	3.64701e-09	0.703	0.967	0.0001	-0.721	58	89	-5.32333	0.320075	0.366369	0.83	(0.64, 1.06)	0.14	0.219814	0.89	(0.69, 1.14)	0.35	0.479699	0.9	(0.69, 1.17)	0.41	0.638866	0.0141	0.0741681	1	(0.79, 1.27)	0.98	0.990764	1	(0.79, 1.28)	0.98	0.854586	0.6938	0.937572	13	11	-31.69	0.190576	0.785595	0.13577	0.527016	0.996971	-0.0620638	0.773274
PI 36:4	PI	147	98	-25.006	0.00190951	0.00112761	0.605	0.968	0.1294	-0.239	58	89	-0.37757	0.946865	0.580409	0.93	(0.71, 1.21)	0.58	0.459288	0.95	(0.74, 1.22)	0.69	0.622379	0.92	(0.7, 1.2)	0.54	0.698817	0.2055	0.208172	1.12	(0.88, 1.43)	0.36	0.978017	1.12	(0.88, 1.44)	0.36	0.847082	0.5382	0.937572	13	11	-4.72213	0.981183	0.990325	0.147955	0.490228	0.996971	-0.201489	0.345105
PI 38:2	PI	147	98	-40.4071	3.96758e-07	4.90247e-07	0.704	0.971	0.0001	-0.769	58	89	-3.78737	0.373215	0.388655	0.85	(0.66, 1.09)	0.19	0.259537	0.94	(0.75, 1.2)	0.64	0.60485	0.92	(0.72, 1.18)	0.52	0.690558	0.1411	0.182107	0.87	(0.68, 1.12)	0.28	0.978017	0.88	(0.68, 1.13)	0.3	0.847082	0.4043	0.937572	13	11	-13.8791	0.542548	0.990325	0.0896432	0.677003	0.996971	-0.101837	0.635857
PI 38:3a	PI	147	98	-33.9639	1.53156e-09	3.41213e-09	0.711	0.967	0	-0.733	58	89	-8.47905	0.188141	0.282725	0.81	(0.64, 1.03)	0.086	0.171496	0.88	(0.69, 1.11)	0.26	0.409534	0.9	(0.7, 1.15)	0.39	0.628215	0.0135	0.073704	0.95	(0.76, 1.19)	0.66	0.978017	0.96	(0.76, 1.2)	0.71	0.847082	0.1993	0.937572	13	11	-30.1571	0.281377	0.913996	0.143603	0.503217	0.996971	-0.132869	0.535964
PI 38:3b	PI	147	98	-14.4624	0.0396638	0.0192481	0.547	0.967	0.0624	-0.299	58	89	-10.622	0.105488	0.204137	1.03	(0.82, 1.3)	0.78	0.543606	1.11	(0.9, 1.38)	0.33	0.466422	1.15	(0.92, 1.45)	0.22	0.585367	0.5777	0.351353	1.11	(0.89, 1.37)	0.35	0.978017	1.12	(0.9, 1.39)	0.3	0.847082	0.349	0.937572	13	11	-7.06976	0.673517	0.990325	-0.00348129	0.987119	0.996971	-0.0957181	0.656383
PI 38:4	PI	147	98	-8.8882	0.101172	0.0441434	0.566	0.968	0.1695	-0.214	58	89	-1.7731	0.932588	0.580409	1.04	(0.83, 1.31)	0.73	0.534675	1.05	(0.84, 1.31)	0.67	0.609549	1.07	(0.85, 1.35)	0.56	0.710253	0.9481	0.444009	1.06	(0.85, 1.31)	0.63	0.978017	1.06	(0.85, 1.32)	0.62	0.847082	0.45	0.937572	13	11	5.51651	0.594392	0.990325	-0.120975	0.573374	0.996971	0.0611897	0.776387
PI 38:5a	PI	147	98	-24.7679	2.96833e-05	2.56744e-05	0.671	0.967	0.0044	-0.456	58	89	-5.66616	0.328626	0.369665	0.97	(0.75, 1.25)	0.81	0.551844	1	(0.78, 1.28)	0.99	0.694979	0.99	(0.77, 1.26)	0.91	0.827149	0.0605	0.129397	1.21	(0.95, 1.53)	0.12	0.978017	1.22	(0.96, 1.55)	0.11	0.847082	0.3327	0.937572	13	11	1.24775	0.679715	0.990325	0.0800697	0.709954	0.996971	-0.148603	0.488307
PI 38:5b	PI	146	98	-35.8915	5.71542e-07	6.72318e-07	0.681	0.97	0.0001	-0.641	57	89	-14.8887	0.103504	0.203419	0.9	(0.69, 1.17)	0.43	0.390282	0.98	(0.75, 1.27)	0.87	0.663718	1	(0.76, 1.31)	1	0.846477	0.3982	0.286847	1.02	(0.8, 1.32)	0.85	0.978017	1.05	(0.81, 1.35)	0.73	0.847082	0.9818	0.9459	13	11	4.38165	0.584101	0.990325	-0.425588	0.0381341	0.996971	-0.187503	0.380295
PI 38:6	PI	147	98	-27.7598	0.0682077	0.0305771	0.556	0.968	0.1648	-0.214	58	89	1.08338	0.759958	0.542138	1.08	(0.83, 1.4)	0.57	0.458007	0.98	(0.75, 1.28)	0.89	0.6693	0.96	(0.73, 1.25)	0.74	0.784731	0.3147	0.257303	1.1	(0.86, 1.41)	0.45	0.978017	1.11	(0.86, 1.45)	0.41	0.847082	0.7199	0.937572	13	11	-5.3564	0.86816	0.990325	-0.0939948	0.662208	0.996971	0.0354026	0.869551
PI 40:4a	PI	146	98	-20.708	0.000612838	0.000395525	0.621	0.968	0.0216	-0.375	57	89	0.588938	0.832645	0.555054	0.94	(0.74, 1.2)	0.63	0.488961	0.95	(0.76, 1.19)	0.65	0.607053	0.93	(0.73, 1.17)	0.52	0.690558	0.3437	0.269076	1.06	(0.84, 1.34)	0.63	0.978017	1.06	(0.84, 1.34)	0.62	0.847082	0.5774	0.937572	13	11	2.41659	0.706534	0.990325	0.16101	0.452292	0.996971	0.057256	0.790439
PI 40:5a	PI	147	98	-0.693803	0.871678	0.29263	0.523	0.971	0.188	-0.199	58	89	-3.90595	0.574976	0.477352	0.88	(0.7, 1.1)	0.26	0.315694	0.85	(0.68, 1.06)	0.15	0.362521	0.86	(0.7, 1.07)	0.18	0.558675	0.3426	0.269076	1.19	(0.96, 1.47)	0.12	0.978017	1.19	(0.96, 1.48)	0.11	0.847082	0.3104	0.937572	13	11	-5.38418	0.975078	0.990325	0.0870322	0.685936	0.996971	0.0611897	0.776387
PI 40:5b	PI	147	97	-37.4339	2.21971e-07	2.85133e-07	0.696	0.972	0.0004	-0.663	58	89	0.348946	0.879822	0.564777	1.12	(0.86, 1.46)	0.41	0.380989	1.09	(0.85, 1.4)	0.52	0.563811	1.12	(0.86, 1.46)	0.41	0.638866	0.1209	0.172081	1.12	(0.87, 1.44)	0.39	0.978017	1.11	(0.86, 1.44)	0.41	0.847082	0.5227	0.937572	13	11	-2.70862	0.865391	0.990325	0.117494	0.584536	0.996971	-0.0777983	0.71785
S1P d16:1	S1P	147	98	-20.4903	6.42914e-09	1.27749e-08	0.691	0.969	0	-0.772	58	89	-8.59953	0.0395397	0.12605	0.79	(0.62, 1)	0.054	0.132907	0.83	(0.66, 1.04)	0.11	0.328549	0.8	(0.63, 1.03)	0.079	0.520583	0.3359	0.267	1.01	(0.81, 1.26)	0.95	0.990764	1.02	(0.82, 1.28)	0.85	0.847082	0.9164	0.937572	13	11	-5.23746	0.677801	0.990325	0.16188	0.449819	0.996971	-0.198866	0.351551
S1P d18:1	S1P	147	98	-19.135	1.97987e-07	2.59929e-07	0.683	0.971	0.0009	-0.575	58	89	-4.20595	0.38397	0.392713	1.05	(0.82, 1.34)	0.72	0.533067	1.06	(0.83, 1.35)	0.63	0.60078	0.94	(0.71, 1.23)	0.63	0.744612	0.61	0.359524	1.22	(0.97, 1.53)	0.095	0.978017	1.22	(0.97, 1.54)	0.087	0.847082	0.2635	0.937572	13	11	-0.152507	0.950241	0.990325	0.0992167	0.644616	0.996971	0.0384621	0.858384
S1P d18:2	S1P	147	98	-29.167	1.98514e-13	1.62164e-12	0.784	0.974	0	-1.045	58	89	-7.53392	0.0648017	0.151614	0.92	(0.7, 1.22)	0.58	0.459288	0.98	(0.75, 1.3)	0.9	0.67045	0.88	(0.65, 1.21)	0.44	0.666567	0.1366	0.182107	1.12	(0.87, 1.44)	0.37	0.978017	1.14	(0.88, 1.47)	0.32	0.847082	0.5818	0.937572	13	11	0.691791	0.84743	0.990325	0.149695	0.48508	0.996971	-0.155597	0.467832
SA1P d18:0	SA1P	147	98	-24.9181	5.48384e-13	3.22538e-12	0.741	0.974	0	-0.98	58	89	-5.76387	0.243282	0.322365	0.88	(0.69, 1.12)	0.31	0.340125	0.87	(0.69, 1.11)	0.27	0.421095	0.82	(0.63, 1.05)	0.11	0.520583	0.5492	0.346319	1.11	(0.88, 1.4)	0.37	0.978017	1.11	(0.88, 1.4)	0.37	0.847082	0.535	0.937572	13	11	-1.95945	0.972415	0.990325	0.304613	0.147817	0.996971	0.289777	0.169594
SM 30:2	SM	147	98	-35.2743	4.95264e-11	1.7339e-10	0.712	0.968	0	-0.815	58	89	-19.1845	0.00342508	0.0751833	0.74	(0.58, 0.93)	0.01	0.0682993	0.82	(0.64, 1.05)	0.11	0.328549	0.85	(0.67, 1.09)	0.21	0.585367	0.0079	0.0528697	0.89	(0.72, 1.11)	0.3	0.978017	0.89	(0.71, 1.11)	0.3	0.847082	0.8111	0.937572	13	11	-50.3819	0.0818418	0.724106	0.0322019	0.881259	0.996971	-0.353152	0.0904997
SM 31:1	SM	147	98	-24.8766	1.24553e-07	1.73602e-07	0.676	0.968	0	-0.773	58	89	-17.8765	0.00765117	0.0751833	0.73	(0.59, 0.91)	0.0057	0.0519074	0.78	(0.62, 0.97)	0.028	0.251842	0.84	(0.67, 1.05)	0.12	0.520583	0.0583	0.129282	1	(0.81, 1.24)	1	0.997534	1.01	(0.81, 1.25)	0.93	0.853469	0.7324	0.937572	13	11	-19.0902	0.384462	0.990325	-0.0835509	0.69791	0.996971	-0.39511	0.0560187
SM 32:0	SM	147	98	-24.2034	9.68794e-08	1.43891e-07	0.655	0.969	0	-0.802	58	89	-5.34476	0.247751	0.325084	0.91	(0.72, 1.15)	0.41	0.380989	0.95	(0.76, 1.18)	0.65	0.607053	1.03	(0.81, 1.29)	0.83	0.812466	0.1596	0.191394	1.14	(0.91, 1.42)	0.27	0.978017	1.14	(0.91, 1.42)	0.25	0.847082	0.195	0.937572	13	11	-15.5754	0.495172	0.990325	-0.00522193	0.98068	0.996971	-0.430076	0.0359346
SM 32:1	SM	147	98	-17.7293	5.13995e-06	5.03853e-06	0.645	0.968	0	-0.738	58	89	-13.3138	0.0103713	0.0812795	0.81	(0.65, 1)	0.05	0.127662	0.86	(0.69, 1.07)	0.17	0.37903	0.88	(0.7, 1.1)	0.25	0.589138	0.0389	0.103466	1.12	(0.9, 1.38)	0.32	0.978017	1.14	(0.91, 1.42)	0.25	0.847082	0.6695	0.937572	13	11	-10.4371	0.578937	0.990325	0.00522193	0.98068	0.996971	-0.522297	0.00884029
SM 32:2	SM	147	98	-27.8467	5.76792e-11	1.97236e-10	0.72	0.968	0	-0.967	58	89	-18.3892	0.00507624	0.0751833	0.78	(0.62, 0.97)	0.025	0.0961961	0.82	(0.65, 1.03)	0.093	0.323484	0.86	(0.68, 1.09)	0.23	0.585367	0.0017	0.0233396	0.99	(0.8, 1.21)	0.9	0.978017	0.99	(0.8, 1.22)	0.94	0.853469	0.5	0.937572	13	11	-22.6986	0.236893	0.85471	0.0905135	0.674034	0.996971	-0.419149	0.0414737
SM 33:0	SM	147	98	-10.1005	0.0941552	0.0415754	0.53	0.968	0.0262	-0.355	58	89	2.42159	0.88351	0.564777	0.9	(0.71, 1.14)	0.38	0.372096	0.87	(0.7, 1.08)	0.2	0.393294	0.9	(0.71, 1.13)	0.36	0.625007	0.4949	0.329082	1.08	(0.87, 1.34)	0.48	0.978017	1.09	(0.87, 1.35)	0.46	0.847082	0.9828	0.9459	13	11	1.1681	0.943823	0.990325	-0.114883	0.59297	0.996971	-0.138551	0.518507
SM 33:1	SM	147	98	-11.5843	0.00515683	0.00289413	0.604	0.968	0.0032	-0.477	58	89	-6.51912	0.302413	0.35273	0.93	(0.75, 1.15)	0.5	0.42687	0.93	(0.75, 1.15)	0.5	0.555441	0.92	(0.74, 1.14)	0.44	0.666567	0.3144	0.257303	1.11	(0.9, 1.37)	0.32	0.978017	1.13	(0.92, 1.4)	0.25	0.847082	0.7033	0.937572	13	11	-5.14711	0.738142	0.990325	0.00435161	0.983899	0.996971	-0.00961552	0.964432
SM 33:2	SM	147	98	-9.12772	0.0485303	0.0226511	0.568	0.967	0.001	-0.554	58	89	-10.3094	0.148346	0.246779	0.88	(0.71, 1.08)	0.22	0.288958	0.85	(0.68, 1.06)	0.15	0.362521	0.84	(0.67, 1.04)	0.11	0.520583	0.147	0.183114	1.09	(0.88, 1.34)	0.43	0.978017	1.11	(0.89, 1.38)	0.36	0.847082	0.3143	0.937572	13	11	-3.14963	0.641154	0.990325	0.109661	0.609989	0.996971	-0.0922215	0.668223
SM 34:0	SM	147	98	-15.1219	0.000501086	0.000331891	0.604	0.969	0.0014	-0.553	58	89	0.891561	0.802364	0.554291	1.15	(0.9, 1.47)	0.26	0.315694	1.11	(0.88, 1.42)	0.37	0.48406	1.15	(0.89, 1.48)	0.29	0.608301	0.7858	0.409095	1.19	(0.94, 1.51)	0.14	0.978017	1.2	(0.95, 1.52)	0.13	0.847082	0.9552	0.940862	13	11	9.24414	0.527664	0.990325	-0.148825	0.487651	0.996971	-0.135491	0.527873
SM 34:1	SM	147	98	-12.9582	0.000608382	0.000395525	0.628	0.971	0.002	-0.524	58	89	-1.46022	0.997945	0.595764	1.04	(0.82, 1.3)	0.76	0.536511	1	(0.81, 1.25)	0.97	0.687032	0.99	(0.79, 1.25)	0.96	0.836737	0.6087	0.359524	1.22	(0.97, 1.52)	0.086	0.978017	1.22	(0.97, 1.53)	0.088	0.847082	0.0591	0.937572	13	11	-1.75636	0.949145	0.990325	-0.206266	0.333542	0.996971	0.147292	0.492195
SM 34:2	SM	147	98	-15.5695	3.24941e-05	2.76182e-05	0.654	0.97	0.0001	-0.771	58	89	-4.3397	0.454842	0.4354	1	(0.81, 1.25)	0.98	0.597619	1	(0.81, 1.23)	0.98	0.692565	0.97	(0.79, 1.2)	0.79	0.805828	0.7922	0.409095	1.15	(0.93, 1.42)	0.19	0.978017	1.16	(0.94, 1.43)	0.18	0.847082	0.9743	0.944771	13	11	0.573015	0.945574	0.990325	0.0609226	0.777339	0.996971	0.031906	0.882343
SM 35:0	SM	147	98	-25.7872	2.23856e-06	2.30181e-06	0.72	0.97	0.0002	-0.677	58	89	4.38111	0.809718	0.554291	0.98	(0.79, 1.21)	0.86	0.573047	0.98	(0.81, 1.2)	0.86	0.660867	1.03	(0.83, 1.28)	0.8	0.805828	0.9598	0.447395	1.14	(0.92, 1.42)	0.24	0.978017	1.14	(0.91, 1.42)	0.25	0.847082	0.073	0.937572	13	11	6.69131	0.542775	0.990325	0.368146	0.0767223	0.996971	0.0629379	0.770163
SM 35:1	SM	147	98	-10.283	0.0107991	0.00579311	0.597	0.969	0.004	-0.474	58	89	-4.21545	0.5952	0.485156	0.88	(0.72, 1.08)	0.24	0.302153	0.88	(0.72, 1.08)	0.21	0.40052	0.9	(0.74, 1.11)	0.33	0.625007	0.1211	0.172081	1.07	(0.87, 1.3)	0.52	0.978017	1.07	(0.88, 1.31)	0.5	0.847082	0.8427	0.937572	13	11	-5.21334	0.519145	0.990325	-0.1349	0.529692	0.996971	0.0590043	0.784186
SM 35:2	SM	147	98	-9.03661	0.0122911	0.00650104	0.59	0.969	0.002	-0.514	58	89	-6.92062	0.328309	0.369665	0.9	(0.73, 1.09)	0.28	0.326902	0.89	(0.73, 1.08)	0.24	0.404172	0.87	(0.71, 1.07)	0.18	0.558675	0.1776	0.19747	1.09	(0.9, 1.32)	0.37	0.978017	1.1	(0.91, 1.34)	0.34	0.847082	0.56	0.937572	13	11	-0.234504	0.863727	0.990325	0.0992167	0.644616	0.996971	0.0970293	0.651964
SM 36:0	SM	147	98	6.76946	0.307303	0.121467	0.565	0.968	0.9007	-0.019	58	89	24.1904	0.0401761	0.12605	1.21	(0.97, 1.52)	0.098	0.179735	1.1	(0.89, 1.37)	0.38	0.489059	1.06	(0.85, 1.32)	0.61	0.736944	0.099	0.15654	1.13	(0.92, 1.39)	0.25	0.978017	1.13	(0.91, 1.4)	0.26	0.847082	0.1098	0.937572	13	11	3.85623	0.912107	0.990325	0.326371	0.119588	0.996971	0.172642	0.419837
SM 36:1	SM	147	98	2.55526	0.793807	0.272714	0.479	0.97	0.5759	-0.087	58	89	4.83979	0.336381	0.370831	1.06	(0.86, 1.3)	0.59	0.464514	1.02	(0.84, 1.24)	0.86	0.660867	0.97	(0.8, 1.17)	0.72	0.778663	0.9427	0.442526	1.15	(0.95, 1.4)	0.15	0.978017	1.15	(0.94, 1.39)	0.17	0.847082	0.7161	0.937572	13	11	-0.976215	0.789954	0.990325	0.0948651	0.659264	0.996971	0.264864	0.211015
SM 36:2	SM	147	98	-2.89685	0.381551	0.146484	0.515	0.968	0.0427	-0.328	58	89	-3.69341	0.927847	0.579073	1.02	(0.83, 1.25)	0.86	0.573047	0.98	(0.8, 1.2)	0.84	0.653428	0.94	(0.76, 1.15)	0.53	0.690558	0.9306	0.441844	1.13	(0.93, 1.38)	0.22	0.978017	1.13	(0.92, 1.38)	0.23	0.847082	0.4389	0.937572	13	11	-4.47009	0.609575	0.990325	0.21584	0.311083	0.996971	0.0603155	0.779504
SM 36:3b	SM	147	98	-14.2997	0.00387788	0.00219655	0.61	0.968	0.0097	-0.44	58	89	-10.0516	0.1519	0.249143	0.93	(0.73, 1.18)	0.55	0.449875	0.95	(0.75, 1.21)	0.68	0.615111	0.96	(0.76, 1.22)	0.75	0.786596	0.6921	0.380863	1.11	(0.88, 1.4)	0.39	0.978017	1.12	(0.88, 1.42)	0.36	0.847082	0.8798	0.937572	13	11	-11.8529	0.255593	0.877115	-0.111401	0.604294	0.996971	-0.231209	0.277021
SM 37:0	SM	147	98	-10.4044	0.0142266	0.00741801	0.472	0.969	0.0019	-0.508	58	89	0.0975196	0.843494	0.557471	0.93	(0.75, 1.15)	0.49	0.420964	0.88	(0.71, 1.07)	0.2	0.393294	0.9	(0.74, 1.11)	0.34	0.625007	0.3807	0.282549	1	(0.81, 1.22)	0.96	0.990764	1	(0.81, 1.23)	0.98	0.854586	0.8223	0.937572	13	11	-12.9234	0.366318	0.981418	-0.176675	0.408889	0.996971	0.259619	0.220533
SM 37:1	SM	147	98	-15.3306	0.000122334	9.03917e-05	0.625	0.969	0.0003	-0.613	58	89	-1.13609	0.836207	0.555054	1.11	(0.89, 1.39)	0.36	0.361584	1.07	(0.86, 1.32)	0.55	0.571925	1.12	(0.89, 1.41)	0.32	0.623284	0.3341	0.26659	1.15	(0.93, 1.41)	0.2	0.978017	1.16	(0.94, 1.43)	0.17	0.847082	0.6432	0.937572	13	11	-0.431627	0.966626	0.990325	-0.319408	0.128155	0.996971	-0.0179198	0.933765
SM 37:2	SM	147	98	-35.0888	1.16039e-13	1.0664e-12	0.75	0.977	0	-1.022	58	89	-12.6995	0.0554902	0.142066	0.86	(0.67, 1.09)	0.22	0.288958	0.89	(0.69, 1.13)	0.33	0.466422	0.97	(0.74, 1.27)	0.83	0.812466	0.2854	0.246708	0.95	(0.76, 1.18)	0.63	0.978017	0.95	(0.76, 1.2)	0.69	0.847082	0.3141	0.937572	13	11	13.1708	0.526645	0.990325	-0.508268	0.011215	0.722564	-0.226402	0.287411
SM 38:0	SM	147	98	-23.2985	1.09944e-05	9.91787e-06	0.622	0.969	0.0001	-0.694	58	89	11.8586	0.302915	0.35273	1.1	(0.86, 1.39)	0.45	0.400452	1.03	(0.83, 1.28)	0.76	0.64682	1.02	(0.82, 1.27)	0.86	0.81874	0.583	0.352627	1.13	(0.91, 1.4)	0.27	0.978017	1.13	(0.91, 1.4)	0.28	0.847082	0.2068	0.937572	13	11	2.04161	0.981613	0.990325	0.10879	0.612845	0.996971	-0.0712422	0.740793
SM 38:1	SM	147	98	-20.2622	1.46233e-06	1.58104e-06	0.657	0.968	0.0001	-0.741	58	89	-4.24679	0.377112	0.388655	0.93	(0.75, 1.16)	0.53	0.446896	0.96	(0.78, 1.18)	0.7	0.624284	0.96	(0.77, 1.19)	0.69	0.772224	0.3173	0.257303	1.13	(0.91, 1.41)	0.27	0.978017	1.13	(0.91, 1.41)	0.27	0.847082	0.2497	0.937572	13	11	-14.0549	0.326452	0.960654	-0.258486	0.222626	0.996971	-0.302889	0.15024
SM 38:2	SM	147	98	-19.3144	2.6382e-06	2.67532e-06	0.666	0.97	0.0001	-0.702	58	89	-8.78667	0.205636	0.292109	0.95	(0.77, 1.18)	0.65	0.499474	0.96	(0.78, 1.18)	0.71	0.627896	0.95	(0.76, 1.18)	0.65	0.754239	0.3891	0.284239	1.08	(0.88, 1.32)	0.45	0.978017	1.09	(0.89, 1.33)	0.42	0.847082	0.8272	0.937572	13	11	-8.37979	0.581151	0.990325	-0.0992167	0.644616	0.996971	-0.128935	0.548209
SM 38:3b	SM	146	97	-20.0131	0.000107472	8.02168e-05	0.643	0.97	0.0007	-0.602	58	88	-3.15557	0.943082	0.580409	0.97	(0.78, 1.2)	0.77	0.53801	0.95	(0.76, 1.19)	0.65	0.607053	0.97	(0.77, 1.22)	0.78	0.802625	0.811	0.416207	1.16	(0.93, 1.44)	0.18	0.978017	1.16	(0.93, 1.44)	0.19	0.847082	0.785	0.937572	13	11	-3.15689	0.695302	0.990325	-0.0844213	0.69491	0.996971	-0.0651233	0.762403
SM 39:1	SM	147	98	-27.7755	1.16916e-10	3.58152e-10	0.704	0.969	0	-0.955	58	89	-18.8986	0.00140929	0.0751833	0.76	(0.61, 0.95)	0.017	0.0774058	0.82	(0.66, 1.02)	0.079	0.308784	0.86	(0.68, 1.09)	0.22	0.585367	0.028	0.0930343	1.08	(0.87, 1.35)	0.47	0.978017	1.1	(0.88, 1.37)	0.4	0.847082	0.5051	0.937572	13	11	-21.0653	0.257069	0.877115	-0.0722368	0.737298	0.996971	-0.275791	0.192085
SM 39:2	SM	147	98	-22.0594	0.00123825	0.000758638	0.649	0.968	0.0076	-0.446	58	89	-14.1279	0.237526	0.31787	0.88	(0.7, 1.1)	0.27	0.32071	0.89	(0.7, 1.13)	0.34	0.470063	0.94	(0.73, 1.2)	0.61	0.736944	0.9409	0.442526	0.98	(0.79, 1.22)	0.86	0.978017	0.99	(0.79, 1.24)	0.92	0.853469	0.9867	0.9459	13	11	5.26251	0.936031	0.990325	0.0748477	0.728147	0.996971	0.0795465	0.71177
SM 40:0	SM	147	98	-27.437	4.08056e-07	5.00005e-07	0.651	0.967	0	-0.772	58	89	3.3686	0.907154	0.572803	0.9	(0.71, 1.14)	0.39	0.375165	0.92	(0.74, 1.14)	0.43	0.509882	0.94	(0.75, 1.19)	0.63	0.744612	0.4811	0.32197	1.07	(0.85, 1.35)	0.55	0.978017	1.08	(0.86, 1.35)	0.53	0.847082	0.8146	0.937572	13	11	6.69654	0.944829	0.990325	0.154047	0.47233	0.996971	-0.201052	0.346174
SM 40:1	SM	147	98	-23.7352	4.46532e-08	7.13676e-08	0.68	0.968	0	-0.755	58	89	-7.26838	0.202251	0.29021	0.9	(0.71, 1.14)	0.39	0.375165	0.97	(0.77, 1.22)	0.78	0.649866	0.97	(0.75, 1.26)	0.83	0.812466	0.5405	0.343969	1.13	(0.91, 1.42)	0.27	0.978017	1.14	(0.91, 1.43)	0.27	0.847082	0.4314	0.937572	13	11	-12.1524	0.196108	0.785595	-0.0765884	0.722067	0.996971	-0.355774	0.0879657
SM 40:2b	SM	147	98	-27.2487	7.11477e-12	3.07693e-11	0.733	0.97	0	-0.981	58	89	-14.5648	0.00935888	0.0792475	0.85	(0.68, 1.05)	0.13	0.210152	0.91	(0.72, 1.14)	0.4	0.500555	0.92	(0.72, 1.18)	0.51	0.690558	0.0195	0.0825619	1.07	(0.87, 1.32)	0.53	0.978017	1.08	(0.87, 1.35)	0.47	0.847082	0.7316	0.937572	13	11	-16.3864	0.156621	0.779606	-0.10792	0.615707	0.996971	-0.268797	0.204061
SM 40:3	SM	147	98	-19.7287	3.37577e-06	3.39982e-06	0.688	0.973	0.0004	-0.64	58	89	-5.10447	0.495456	0.461149	1.06	(0.85, 1.32)	0.61	0.477508	1.07	(0.87, 1.32)	0.53	0.570744	1.04	(0.84, 1.3)	0.69	0.772224	0.1378	0.182107	1.18	(0.95, 1.46)	0.13	0.978017	1.18	(0.95, 1.47)	0.13	0.847082	0.7853	0.937572	13	11	-2.09687	0.794259	0.990325	-0.0382942	0.858996	0.996971	-0.237766	0.26324
SM 41:0	SM	146	98	-33.2471	6.29869e-10	1.5436e-09	0.69	0.968	0	-0.931	58	88	-12.0772	0.0738721	0.164221	0.77	(0.6, 0.97)	0.029	0.104246	0.82	(0.66, 1.02)	0.079	0.308784	0.89	(0.71, 1.13)	0.35	0.625007	0.0479	0.116035	1	(0.79, 1.26)	1	0.997534	1.02	(0.8, 1.29)	0.89	0.847082	0.6649	0.937572	13	11	-15.5998	0.350197	0.964552	0.160139	0.454772	0.996971	-0.397733	0.0542631
SM 41:1	SM	147	98	-25.6695	4.59859e-12	2.04902e-11	0.74	0.969	0	-1.061	58	89	-17.3626	0.000714486	0.0751833	0.7	(0.58, 0.86)	0.00071	0.0261055	0.78	(0.63, 0.96)	0.019	0.251842	0.8	(0.64, 1.01)	0.059	0.520583	0.0008	0.0184412	1	(0.81, 1.24)	0.98	0.990764	1.02	(0.82, 1.27)	0.85	0.847082	0.8723	0.937572	13	11	-20.4021	0.142104	0.779606	-0.131419	0.540463	0.996971	-0.358834	0.085077
SM 41:2a	SM	147	98	-17.2467	7.0915e-05	5.60611e-05	0.59	0.967	0.0001	-0.725	58	89	-16.9791	0.00393631	0.0751833	0.9	(0.71, 1.13)	0.36	0.361584	0.91	(0.72, 1.16)	0.44	0.517861	0.93	(0.73, 1.18)	0.54	0.698817	0.4391	0.306724	1.15	(0.92, 1.44)	0.21	0.978017	1.19	(0.94, 1.51)	0.14	0.847082	0.733	0.937572	13	11	-12.5796	0.19244	0.785595	-0.163621	0.444895	0.996971	-0.0502629	0.815576
SM 42:0	SM	147	98	-31.598	1.7089e-10	5.02554e-10	0.698	0.97	0	-0.942	58	89	-4.07321	0.404307	0.407061	0.82	(0.64, 1.05)	0.12	0.203625	0.86	(0.68, 1.09)	0.21	0.40052	0.91	(0.71, 1.17)	0.48	0.683751	0.0678	0.140139	1.09	(0.85, 1.39)	0.51	0.978017	1.1	(0.86, 1.4)	0.47	0.847082	0.8959	0.937572	13	11	2.23522	0.909716	0.990325	0.0322019	0.881259	0.996971	-0.247818	0.242981
SM 42:1	SM	147	98	-31.3473	2.32117e-13	1.62527e-12	0.735	0.97	0	-1.064	58	89	-13.2451	0.0142611	0.0840745	0.79	(0.63, 0.99)	0.041	0.113142	0.87	(0.7, 1.09)	0.22	0.404172	0.91	(0.71, 1.16)	0.43	0.659266	0.1409	0.182107	1.08	(0.86, 1.37)	0.5	0.978017	1.09	(0.86, 1.38)	0.48	0.847082	0.3164	0.937572	13	11	-19.5706	0.16588	0.779606	-0.174935	0.413594	0.996971	-0.308134	0.142955
SM 42:2	SM	147	98	-7.11036	0.16351	0.0677255	0.536	0.972	0.1224	-0.241	58	89	7.64415	0.192969	0.286776	1.21	(0.94, 1.56)	0.14	0.219814	1.1	(0.87, 1.39)	0.42	0.507529	1.1	(0.87, 1.39)	0.44	0.666567	0.1801	0.19747	1.22	(0.98, 1.53)	0.08	0.978017	1.23	(0.97, 1.55)	0.086	0.847082	0.3414	0.937572	13	11	-3.55492	0.868227	0.990325	-0.0800697	0.709954	0.996971	0.305948	0.145959
SM 42:3	SM	147	98	-15.7182	4.9284e-05	4.04845e-05	0.641	0.974	0.0008	-0.592	58	89	-7.04507	0.407406	0.407061	0.98	(0.79, 1.23)	0.88	0.582115	0.98	(0.79, 1.21)	0.82	0.653428	0.99	(0.79, 1.23)	0.9	0.827149	0.9544	0.445952	1.09	(0.89, 1.33)	0.42	0.978017	1.09	(0.89, 1.34)	0.39	0.847082	0.8244	0.937572	13	11	-4.95443	0.665456	0.990325	-0.194082	0.363493	0.996971	0.128935	0.548209
SM 44:1	SM	147	98	-23.8955	9.19405e-09	1.75571e-08	0.687	0.971	0	-0.819	58	89	-9.98693	0.050711	0.137084	0.79	(0.63, 0.99)	0.043	0.115171	0.86	(0.69, 1.07)	0.18	0.382471	0.89	(0.7, 1.13)	0.33	0.625007	0.0412	0.104232	1.13	(0.89, 1.42)	0.32	0.978017	1.14	(0.9, 1.44)	0.28	0.847082	0.7776	0.937572	13	11	-5.70622	0.576657	0.990325	-0.248912	0.240839	0.996971	-0.312067	0.13766
SM 44:2	SM	147	98	5.02652	0.319937	0.125116	0.567	0.969	0.3824	-0.139	58	89	6.1288	0.263065	0.338572	1.13	(0.89, 1.44)	0.31	0.340125	1.03	(0.82, 1.29)	0.79	0.651341	1.04	(0.82, 1.32)	0.73	0.782825	0.7343	0.395689	1.16	(0.94, 1.43)	0.17	0.978017	1.17	(0.94, 1.46)	0.16	0.847082	0.7396	0.937572	13	11	2.42811	0.5226	0.990325	-0.155788	0.467278	0.996971	0.110578	0.606983
SM 44:3	SM	147	98	-16.1943	0.000210493	0.000148091	0.638	0.972	0.0009	-0.561	58	89	-5.3761	0.566453	0.477352	1	(0.8, 1.25)	0.99	0.599701	0.97	(0.78, 1.21)	0.82	0.653428	1.06	(0.84, 1.34)	0.61	0.736944	0.8606	0.430224	1.11	(0.91, 1.37)	0.3	0.978017	1.12	(0.91, 1.38)	0.29	0.847082	0.7163	0.937572	13	11	-2.82173	0.835984	0.990325	-0.29591	0.160337	0.996971	-0.184443	0.388256
TAG(14:0/16:0/18:1)	TAG	147	98	-38.5732	4.73103e-05	3.90815e-05	0.622	0.968	0.0011	-0.526	58	89	7.83909	0.708179	0.532101	0.93	(0.71, 1.21)	0.58	0.459288	0.92	(0.72, 1.19)	0.54	0.571925	0.85	(0.66, 1.11)	0.23	0.585367	0.683	0.37702	1.09	(0.86, 1.39)	0.47	0.978017	1.09	(0.85, 1.38)	0.5	0.847082	0.5222	0.937572	13	11	11.0805	0.560645	0.990325	0.338555	0.105611	0.996971	-0.0196681	0.927319
TAG(14:0/16:0/18:2)	TAG	147	98	-38.4441	0.000100081	7.50815e-05	0.619	0.968	0.0027	-0.483	58	89	4.57247	0.809025	0.554291	0.93	(0.72, 1.22)	0.62	0.48257	0.95	(0.74, 1.23)	0.72	0.62797	0.93	(0.72, 1.2)	0.57	0.711124	0.9661	0.447435	1.08	(0.86, 1.37)	0.51	0.978017	1.08	(0.85, 1.36)	0.52	0.847082	0.2722	0.937572	13	11	14.8345	0.532011	0.990325	0.138381	0.519024	0.996971	-0.211541	0.32105
TAG(14:0/16:1/18:1)	TAG	147	98	-45.604	7.55881e-05	5.86131e-05	0.623	0.968	0.0029	-0.479	58	89	8.08018	0.921099	0.577541	0.99	(0.76, 1.28)	0.91	0.582737	1.01	(0.78, 1.3)	0.94	0.687032	0.95	(0.73, 1.23)	0.7	0.772224	0.8378	0.424237	1.09	(0.86, 1.39)	0.47	0.978017	1.09	(0.86, 1.38)	0.49	0.847082	0.4799	0.937572	13	11	16.6142	0.49572	0.990325	0.185379	0.385812	0.996971	-0.142484	0.506584
TAG(14:0/16:1/18:2)	TAG	147	98	-51.0417	1.84713e-06	1.95397e-06	0.661	0.967	0.0004	-0.608	58	89	6.95416	0.507	0.468662	0.9	(0.68, 1.19)	0.45	0.400452	0.95	(0.72, 1.25)	0.72	0.62797	0.92	(0.7, 1.19)	0.51	0.690558	0.5236	0.338533	1.07	(0.84, 1.38)	0.57	0.978017	1.07	(0.83, 1.37)	0.61	0.847082	0.341	0.937572	13	11	8.58011	0.52819	0.990325	0.114883	0.59297	0.996971	-0.269672	0.202537
TAG(14:0/17:0/18:1)	TAG	147	98	-23.2435	0.0345431	0.0171018	0.545	0.969	0.0635	-0.285	58	89	8.44882	0.549771	0.473981	0.93	(0.72, 1.2)	0.58	0.459288	0.9	(0.7, 1.15)	0.4	0.500555	0.83	(0.65, 1.07)	0.16	0.558675	0.9846	0.45494	1.1	(0.87, 1.39)	0.41	0.978017	1.1	(0.87, 1.38)	0.42	0.847082	0.2272	0.937572	13	11	2.51642	0.90648	0.990325	0.254134	0.230788	0.996971	-0.0148603	0.945055
TAG(14:0/18:0/18:1)	TAG	147	98	-45.2213	9.80563e-05	7.39396e-05	0.622	0.968	0.0011	-0.528	58	89	21.4323	0.102873	0.203419	0.98	(0.75, 1.29)	0.91	0.582737	0.94	(0.72, 1.22)	0.64	0.60485	0.81	(0.61, 1.08)	0.15	0.558675	0.4575	0.312147	1.11	(0.86, 1.43)	0.41	0.978017	1.1	(0.85, 1.42)	0.47	0.847082	0.5473	0.937572	13	11	8.2688	0.468011	0.990325	0.419495	0.0412884	0.996971	0.104897	0.62569
TAG(14:0/18:2/18:2)	TAG	147	98	-47.3514	4.70676e-06	4.64486e-06	0.667	0.967	0.0008	-0.584	58	89	13.0385	0.787338	0.546897	0.88	(0.66, 1.15)	0.34	0.355889	0.88	(0.67, 1.16)	0.36	0.480913	0.82	(0.62, 1.08)	0.16	0.558675	0.2387	0.227163	1.02	(0.8, 1.3)	0.88	0.978017	1	(0.79, 1.28)	0.97	0.853469	0.2277	0.937572	13	11	6.92226	0.637312	0.990325	0.0182768	0.932449	0.996971	-0.147729	0.490897
TAG(14:1/16:0/18:1)	TAG	147	98	-36.955	0.00268145	0.00155229	0.592	0.968	0.0286	-0.337	58	89	2.70436	0.808303	0.554291	1.03	(0.8, 1.32)	0.81	0.551844	1.04	(0.82, 1.33)	0.74	0.638379	0.98	(0.76, 1.26)	0.89	0.824678	0.9618	0.447395	1.15	(0.92, 1.43)	0.23	0.978017	1.15	(0.92, 1.43)	0.23	0.847082	0.4148	0.937572	13	11	12.9297	0.417282	0.990325	0.228895	0.281993	0.996971	-0.186628	0.38256
TAG(14:1/16:1/18:0)	TAG	147	98	-32.5837	0.00762878	0.00421706	0.586	0.969	0.0358	-0.321	58	89	4.12236	0.749578	0.542138	1.04	(0.82, 1.32)	0.76	0.536511	1.05	(0.83, 1.34)	0.66	0.609549	1.03	(0.81, 1.3)	0.81	0.80738	0.8656	0.430648	1.12	(0.9, 1.4)	0.31	0.978017	1.12	(0.9, 1.4)	0.31	0.847082	0.5243	0.937572	13	11	40.1837	0.457699	0.990325	0.116623	0.587342	0.996971	-0.281035	0.183424
TAG(14:1/18:0/18:2)	TAG	147	98	-25.8986	0.0108345	0.00579311	0.601	0.968	0.1548	-0.219	58	89	3.30442	0.695486	0.527575	1.29	(1.01, 1.65)	0.045	0.117084	1.31	(1.02, 1.68)	0.035	0.251842	1.2	(0.92, 1.57)	0.18	0.558675	0.1326	0.18153	1.2	(0.96, 1.49)	0.11	0.978017	1.2	(0.96, 1.49)	0.11	0.847082	0.2294	0.937572	13	11	6.57162	0.749778	0.990325	0.0913838	0.671071	0.996971	-0.0345284	0.872746
TAG(14:1/18:1/18:1)	TAG	147	98	-33.8842	7.20265e-05	5.66352e-05	0.636	0.968	0.0036	-0.472	58	89	10.1279	0.687235	0.525166	1.01	(0.77, 1.32)	0.94	0.583648	1.01	(0.78, 1.31)	0.96	0.687032	0.94	(0.73, 1.23)	0.67	0.768108	0.5939	0.356645	1.07	(0.85, 1.35)	0.57	0.978017	1.06	(0.84, 1.35)	0.61	0.847082	0.5972	0.937572	13	11	13.0511	0.540938	0.990325	0.240209	0.258219	0.996971	-0.108393	0.614151
TAG(15:0/16:0/18:1)	TAG	147	98	-22.276	0.0405947	0.0195707	0.548	0.969	0.0461	-0.306	58	89	9.85408	0.512492	0.468662	0.95	(0.74, 1.21)	0.66	0.499474	0.9	(0.71, 1.15)	0.41	0.507057	0.84	(0.66, 1.08)	0.18	0.558675	0.6668	0.376939	1.12	(0.89, 1.4)	0.34	0.978017	1.12	(0.89, 1.4)	0.35	0.847082	0.0928	0.937572	13	11	7.8959	0.653879	0.990325	0.241079	0.256446	0.996971	-0.0690569	0.74849
TAG(15:0/18:1/18:1)	TAG	147	98	-9.2781	0.475174	0.176439	0.486	0.969	0.4397	-0.117	58	89	9.72426	0.272696	0.339127	0.97	(0.76, 1.24)	0.81	0.551844	0.93	(0.73, 1.18)	0.55	0.571925	0.85	(0.67, 1.09)	0.21	0.585367	0.669	0.37702	1.1	(0.88, 1.37)	0.4	0.978017	1.1	(0.88, 1.37)	0.42	0.847082	0.5376	0.937572	13	11	11.2619	0.717664	0.990325	0.220192	0.301189	0.996971	0.0773612	0.719372
TAG(16:0/16:0/16:0)	TAG	147	98	-22.4211	0.114519	0.0493809	0.514	0.97	0.1909	-0.196	58	89	9.5099	0.27095	0.339127	1.03	(0.8, 1.32)	0.84	0.568033	0.98	(0.76, 1.27)	0.9	0.67045	0.88	(0.67, 1.15)	0.35	0.625007	0.1699	0.19367	1.16	(0.92, 1.46)	0.21	0.978017	1.16	(0.92, 1.46)	0.21	0.847082	0.0893	0.937572	13	11	1.41965	0.648304	0.990325	0.456049	0.0251031	0.996971	0.0415216	0.847243
TAG(16:0/16:0/18:0)	TAG	147	98	-29.8769	0.0378203	0.0184142	0.544	0.968	0.0386	-0.318	58	89	27.7175	0.0514011	0.137084	1.05	(0.81, 1.35)	0.72	0.533067	0.97	(0.75, 1.24)	0.79	0.651341	0.85	(0.65, 1.11)	0.24	0.589138	0.1911	0.199227	1.1	(0.87, 1.39)	0.43	0.978017	1.09	(0.86, 1.39)	0.47	0.847082	0.5792	0.937572	13	11	10.9436	0.410312	0.990325	0.48477	0.0163579	0.830404	0.176139	0.410336
TAG(16:0/16:0/18:1)	TAG	147	98	-0.959388	0.723581	0.254535	0.535	0.971	0.8689	0.025	58	89	11.8329	0.199599	0.29021	1.06	(0.83, 1.34)	0.65	0.499474	1	(0.79, 1.27)	0.97	0.687032	0.9	(0.7, 1.15)	0.38	0.628005	0.3234	0.260053	1.13	(0.91, 1.4)	0.28	0.978017	1.13	(0.91, 1.4)	0.28	0.847082	0.07	0.937572	13	11	1.48965	0.652261	0.990325	0.398608	0.053687	0.996971	0.19231	0.367974
TAG(16:0/16:0/18:2)	TAG	147	98	-3.17834	0.64375	0.228641	0.499	0.969	0.7693	-0.045	58	89	7.87015	0.375739	0.388655	0.97	(0.77, 1.21)	0.76	0.536511	0.93	(0.74, 1.17)	0.55	0.571925	0.87	(0.69, 1.09)	0.23	0.585367	0.8894	0.434066	1.09	(0.88, 1.35)	0.44	0.978017	1.08	(0.87, 1.35)	0.48	0.847082	0.4235	0.937572	13	11	1.92267	0.744053	0.990325	0.185379	0.385812	0.996971	0.031906	0.882343
TAG(16:0/16:1/17:0)	TAG	147	98	-21.1242	0.0583512	0.0264813	0.535	0.969	0.0716	-0.275	58	89	9.92304	0.60376	0.487256	0.99	(0.77, 1.26)	0.91	0.582737	0.95	(0.75, 1.21)	0.67	0.609549	0.88	(0.69, 1.12)	0.29	0.608301	0.2993	0.252498	1.14	(0.91, 1.43)	0.26	0.978017	1.14	(0.91, 1.43)	0.26	0.847082	0.0953	0.937572	13	11	9.20217	0.635167	0.990325	0.239339	0.260001	0.996971	-0.0944069	0.660814
TAG(16:0/16:1/18:1)	TAG	147	98	-14.0638	0.135291	0.057495	0.537	0.969	0.2742	-0.167	58	89	4.76286	0.720674	0.534031	1.12	(0.88, 1.43)	0.36	0.361584	1.11	(0.87, 1.42)	0.39	0.497881	1.04	(0.81, 1.34)	0.74	0.784731	0.4586	0.312147	1.15	(0.92, 1.44)	0.23	0.978017	1.15	(0.91, 1.44)	0.24	0.847082	0.4426	0.937572	13	11	28.8428	0.324689	0.960654	0.339426	0.104661	0.996971	-0.0340914	0.874344
TAG(16:0/17:0/18:1)	TAG	147	98	-12.9697	0.409423	0.155159	0.508	0.97	0.2791	-0.164	58	89	20.7669	0.0964088	0.194984	1.04	(0.82, 1.33)	0.75	0.536511	0.97	(0.77, 1.23)	0.82	0.653428	0.86	(0.67, 1.11)	0.25	0.589138	0.48	0.32197	1.15	(0.92, 1.43)	0.23	0.978017	1.14	(0.91, 1.43)	0.24	0.847082	0.2021	0.937572	13	11	21.3448	0.432754	0.990325	0.428199	0.036842	0.996971	0.0861026	0.689126
TAG(16:0/17:0/18:2)	TAG	147	98	-10.83	0.317409	0.124458	0.481	0.969	0.2768	-0.165	58	89	13.5499	0.29949	0.351788	1.03	(0.81, 1.31)	0.81	0.551844	0.98	(0.78, 1.25)	0.9	0.67045	0.9	(0.7, 1.15)	0.4	0.636269	0.7864	0.409095	1.14	(0.92, 1.41)	0.24	0.978017	1.13	(0.91, 1.41)	0.26	0.847082	0.1077	0.937572	13	11	18.2509	0.471587	0.990325	0.290688	0.168196	0.996971	0.0450181	0.834546
TAG(16:0/18:0/18:1)	TAG	147	98	-8.40445	0.988137	0.324321	0.527	0.969	0.7125	-0.056	58	89	25.1913	0.0197535	0.0983974	1.08	(0.84, 1.38)	0.55	0.449875	1	(0.78, 1.27)	0.97	0.687032	0.84	(0.65, 1.09)	0.19	0.584957	0.1438	0.183026	1.09	(0.87, 1.37)	0.43	0.978017	1.09	(0.86, 1.37)	0.48	0.847082	0.2627	0.937572	13	11	17.9669	0.334058	0.960654	0.450827	0.0270371	0.996971	0.201052	0.346174
TAG(16:0/18:1/18:1)	TAG	147	98	8.42383	0.0488147	0.0226511	0.575	0.97	0.1793	0.205	58	89	11.5886	0.0861148	0.180968	1.13	(0.88, 1.44)	0.35	0.35947	1.06	(0.83, 1.36)	0.61	0.590602	0.93	(0.72, 1.2)	0.57	0.711124	0.0772	0.143994	1.11	(0.89, 1.38)	0.36	0.978017	1.11	(0.89, 1.38)	0.37	0.847082	0.17	0.937572	13	11	11.8277	0.320053	0.960654	0.394256	0.0566	0.996971	0.253937	0.231162
TAG(16:0/18:1/18:2)	TAG	147	98	2.12698	0.525381	0.192649	0.48	0.969	0.7384	0.051	58	89	9.58372	0.145799	0.246524	1.03	(0.82, 1.29)	0.83	0.562664	0.97	(0.76, 1.22)	0.78	0.649866	0.87	(0.68, 1.11)	0.26	0.597939	0.9307	0.441844	1.05	(0.86, 1.3)	0.61	0.978017	1.05	(0.85, 1.29)	0.66	0.847082	0.2411	0.937572	13	11	3.6101	0.551325	0.990325	0.120975	0.573374	0.996971	0.201489	0.345105
TAG(16:0/18:2/18:2)	TAG	147	98	-1.44396	0.981553	0.322881	0.494	0.969	0.6662	0.067	58	89	7.08451	0.618998	0.492667	0.92	(0.73, 1.16)	0.46	0.404086	0.91	(0.72, 1.15)	0.45	0.525722	0.84	(0.66, 1.06)	0.14	0.558675	0.3193	0.257755	1	(0.81, 1.23)	0.98	0.990764	0.99	(0.8, 1.23)	0.92	0.853469	0.9978	0.948837	13	11	1.53443	0.842656	0.990325	0.0113142	0.958154	0.996971	-0.0139862	0.948283
TAG(16:1/16:1/16:1)	TAG	147	98	-45.9294	1.97276e-05	1.73698e-05	0.651	0.967	0.0016	-0.515	58	89	7.20688	0.515251	0.468662	0.96	(0.74, 1.25)	0.76	0.536511	0.99	(0.77, 1.29)	0.97	0.687032	0.98	(0.77, 1.25)	0.88	0.824678	0.3117	0.257303	1.07	(0.85, 1.36)	0.56	0.978017	1.07	(0.85, 1.35)	0.57	0.847082	0.7166	0.937572	13	11	22.3892	0.552914	0.990325	0.0600522	0.780444	0.996971	-0.300266	0.15398
TAG(16:1/16:1/18:0)	TAG	147	98	-41.8244	3.0937e-05	2.64475e-05	0.642	0.968	0.0004	-0.582	58	89	13.9589	0.525729	0.468662	0.99	(0.75, 1.3)	0.92	0.582737	0.96	(0.74, 1.25)	0.77	0.649866	0.88	(0.67, 1.16)	0.36	0.625007	0.8311	0.422605	1.08	(0.84, 1.4)	0.53	0.978017	1.08	(0.84, 1.39)	0.57	0.847082	0.3892	0.937572	13	11	13.9294	0.490046	0.990325	0.274152	0.194848	0.996971	-0.119757	0.577268
TAG(16:1/16:1/18:1)	TAG	147	98	-19.5467	0.0402494	0.019468	0.571	0.968	0.133	-0.232	58	89	4.689	0.981303	0.589195	1.06	(0.82, 1.36)	0.66	0.499474	1.06	(0.82, 1.36)	0.67	0.609549	1.03	(0.8, 1.32)	0.81	0.80738	0.6592	0.373774	1.08	(0.87, 1.35)	0.49	0.978017	1.08	(0.86, 1.35)	0.5	0.847082	0.5669	0.937572	13	11	26.3844	0.343278	0.961553	0.174935	0.413594	0.996971	-0.254811	0.229505
TAG(16:1/17:0/18:1)	TAG	147	98	-8.76506	0.452254	0.16921	0.52	0.969	0.3768	-0.134	58	89	12.4901	0.219695	0.305198	1.04	(0.82, 1.32)	0.74	0.536249	1	(0.79, 1.26)	0.97	0.687032	0.89	(0.7, 1.14)	0.36	0.625007	0.9212	0.440357	1.13	(0.9, 1.4)	0.29	0.978017	1.12	(0.9, 1.4)	0.3	0.847082	0.3687	0.937572	13	11	20.2779	0.493296	0.990325	0.275892	0.191914	0.996971	0.106208	0.621352
TAG(16:1/18:1/18:1)	TAG	147	98	-8.03896	0.433368	0.163391	0.535	0.968	0.723	-0.053	58	89	10.8002	0.257954	0.33359	1.18	(0.93, 1.5)	0.17	0.245733	1.15	(0.9, 1.47)	0.25	0.407991	1.06	(0.83, 1.36)	0.62	0.739662	0.8854	0.434066	1.14	(0.91, 1.42)	0.25	0.978017	1.14	(0.91, 1.42)	0.25	0.847082	0.7222	0.937572	13	11	18.5296	0.48793	0.990325	0.226284	0.287669	0.996971	-0.0419586	0.845654
TAG(16:1/18:1/18:2)	TAG	147	98	-14.0748	0.0365347	0.0179069	0.579	0.968	0.1431	-0.229	58	89	7.63542	0.582888	0.482432	0.99	(0.78, 1.26)	0.93	0.582737	0.98	(0.77, 1.24)	0.87	0.663718	0.92	(0.73, 1.18)	0.52	0.690558	0.1851	0.198908	1.04	(0.84, 1.28)	0.75	0.978017	1.03	(0.83, 1.27)	0.77	0.847082	0.4443	0.937572	13	11	3.61553	0.833504	0.990325	0.0635335	0.768046	0.996971	-0.107956	0.615588
TAG(17:0/18:1/18:1)	TAG	147	98	-3.12926	0.860377	0.289496	0.495	0.968	0.5724	-0.085	58	89	21.0497	0.0403001	0.12605	1.09	(0.86, 1.37)	0.49	0.420964	0.99	(0.79, 1.26)	0.96	0.687032	0.88	(0.69, 1.13)	0.31	0.610031	0.5357	0.342155	1.12	(0.91, 1.39)	0.28	0.978017	1.12	(0.9, 1.39)	0.3	0.847082	0.3648	0.937572	13	11	15.1728	0.506275	0.990325	0.335074	0.109475	0.996971	0.158219	0.460269
TAG(18:0/18:0/18:1)	TAG	147	98	-23.4845	0.667827	0.23662	0.522	0.967	0.5598	-0.089	58	89	44.0747	0.00256622	0.0751833	1.17	(0.9, 1.52)	0.23	0.296393	1.06	(0.81, 1.37)	0.68	0.615111	0.85	(0.64, 1.14)	0.28	0.607347	0.1176	0.172081	1.12	(0.88, 1.43)	0.36	0.978017	1.11	(0.87, 1.42)	0.41	0.847082	0.5998	0.937572	13	11	13.8259	0.58932	0.990325	0.590079	0.00240404	0.418512	0.246507	0.245564
TAG(18:0/18:1/18:1)	TAG	147	98	4.62747	0.140021	0.059163	0.566	0.969	0.2008	0.192	58	89	22.83	0.00942761	0.0792475	1.29	(1.01, 1.65)	0.043	0.115171	1.21	(0.94, 1.54)	0.13	0.362521	0.99	(0.76, 1.29)	0.93	0.833422	0.1794	0.19747	1.16	(0.93, 1.45)	0.18	0.978017	1.16	(0.93, 1.44)	0.2	0.847082	0.5793	0.937572	13	11	7.13796	0.695337	0.990325	0.447346	0.0283916	0.996971	0.283221	0.179896
TAG(18:0/18:2/18:2)	TAG	147	98	19.2004	0.0079148	0.00432637	0.609	0.971	0.0071	0.427	58	89	13.336	0.280443	0.34134	1.02	(0.81, 1.27)	0.9	0.582737	1.01	(0.81, 1.26)	0.92	0.67738	0.9	(0.72, 1.13)	0.38	0.628005	0.6833	0.37702	1.03	(0.84, 1.27)	0.77	0.978017	1.03	(0.83, 1.27)	0.81	0.847082	0.9883	0.9459	13	11	0.727854	0.882768	0.990325	0.0948651	0.659264	0.996971	0.0161716	0.940215
TAG(18:1/18:1/18:1)	TAG	147	98	7.89486	0.0467768	0.0220451	0.573	0.968	0.0147	0.372	58	89	9.07676	0.105449	0.204137	1.26	(0.98, 1.62)	0.076	0.157295	1.25	(0.97, 1.61)	0.085	0.31292	1.06	(0.81, 1.39)	0.65	0.754239	0.1032	0.159778	1.18	(0.94, 1.47)	0.16	0.978017	1.17	(0.94, 1.47)	0.16	0.847082	0.7325	0.937572	13	11	4.82149	0.790041	0.990325	0.278503	0.187571	0.996971	0.168709	0.430666
TAG(18:1/18:1/18:2)	TAG	147	98	5.88413	0.165993	0.0683686	0.558	0.968	0.0369	0.321	58	89	6.68315	0.274321	0.339127	1.09	(0.86, 1.37)	0.48	0.417626	1.1	(0.87, 1.4)	0.42	0.507529	0.96	(0.75, 1.23)	0.75	0.786596	0.8826	0.433903	1.1	(0.89, 1.36)	0.39	0.978017	1.1	(0.88, 1.36)	0.41	0.847082	0.7739	0.937572	13	11	-3.14903	0.839978	0.990325	0.0165361	0.93887	0.996971	0.137677	0.521175
TAG(18:1/18:1/20:4)	TAG	147	98	29.9128	1.59239e-06	1.6967e-06	0.67	0.969	0.0002	0.614	58	89	9.8449	0.0619133	0.151109	1.38	(1.1, 1.74)	0.0057	0.0519074	1.32	(1.03, 1.69)	0.026	0.251842	1.2	(0.93, 1.55)	0.16	0.558675	0.0014	0.0222282	1.24	(1, 1.54)	0.052	0.978017	1.24	(1, 1.55)	0.05	0.847082	0.0898	0.937572	13	11	18.9182	0.388591	0.990325	-0.114883	0.59297	0.996971	0.187066	0.381426
TAG(18:1/18:1/22:6)	TAG	147	98	57.6349	1.31877e-08	2.36478e-08	0.701	0.969	0.0097	0.46	58	89	9.84155	0.225615	0.309887	1.16	(0.92, 1.46)	0.22	0.288958	0.97	(0.75, 1.25)	0.83	0.653428	0.99	(0.77, 1.29)	0.97	0.837802	0.4478	0.308714	1.09	(0.87, 1.37)	0.46	0.978017	1.11	(0.86, 1.42)	0.43	0.847082	0.931	0.937572	13	11	20.4322	0.521296	0.990325	-0.0400348	0.852654	0.996971	0.218972	0.303943
TAG(18:1/18:2/18:2)	TAG	147	98	11.2005	0.160829	0.0669926	0.564	0.97	0.0165	0.379	58	89	-0.249959	0.86136	0.558608	0.91	(0.73, 1.13)	0.4	0.376824	0.95	(0.76, 1.19)	0.67	0.609549	0.87	(0.69, 1.08)	0.2	0.585367	0.466	0.314912	1	(0.81, 1.24)	0.97	0.990764	1	(0.81, 1.24)	0.98	0.854586	0.9504	0.940862	13	11	-13.3267	0.460615	0.990325	0.0591819	0.783551	0.996971	0.0340914	0.874344
TAG(18:2/18:2/18:2)	TAG	147	98	119.955	1.25148e-07	1.73602e-07	0.69	0.979	0	0.895	58	89	-2.74085	0.592504	0.484428	0.91	(0.73, 1.12)	0.37	0.36492	0.95	(0.76, 1.17)	0.62	0.596635	0.87	(0.71, 1.08)	0.22	0.585367	0.5553	0.347751	0.97	(0.79, 1.21)	0.81	0.978017	0.97	(0.78, 1.21)	0.81	0.847082	0.454	0.937572	13	11	-17.6286	0.174078	0.779606	0.0609226	0.777339	0.996971	0.174391	0.415072
TAG(18:2/18:2/20:4)	TAG	147	98	-15.5864	0.216062	0.088005	0.551	0.968	0.492	-0.105	58	89	-1.84463	0.835241	0.555054	1.03	(0.8, 1.32)	0.82	0.557268	1.03	(0.79, 1.34)	0.82	0.653428	1	(0.77, 1.29)	0.97	0.837802	0.5465	0.345667	1.17	(0.92, 1.49)	0.2	0.978017	1.18	(0.92, 1.51)	0.19	0.847082	0.8913	0.937572	13	11	18.8942	0.807921	0.990325	-0.149695	0.48508	0.996971	-0.118009	0.582879
CA125	Clinical	140	73	7583.14	2.10215e-53	3.09101e-51	0.968		0	4.213	54	86	31.5849	0.115308	0.218426	1.24	(0.9, 1.71)	0.19	0.259537	1.12	(0.8, 1.57)	0.51	0.558708	1.02	(0.72, 1.44)	0.91	0.827149	0.5896	0.355582	1.2	(0.89, 1.62)	0.24	0.978017	1.2	(0.88, 1.62)	0.24	0.847082	0.4047	0.937572	13	11	148.487	0.338848	0.960654	-0.226284	0.287669	0.996971	0.123691	0.564732
[truncated: 25 more columns]
