# Supplementary material for: High-grade ovarian serous carcinoma patients exhibit profound alterations in lipid metabolism
Source: Oncotarget. 2017 Oct 26;8(61):102912–22. doi: 10.18632/oncotarget.22076 (PMC5732699; doi:10.18632/oncotarget.22076)
Supplement: Supplementary file 4 [file oncotarget-08-102912-s004.xlsx]

## Sheet: Supplementary Table S5
Supplementary Table S5. Cox regression models for lipids measured from tumor tissue samples. e, ether-linked phospholipid.
				OVERALL SURVIVAL				PROGRESS-FREE SURVIVAL
				UNIVARIATE				UNIVARIATE
MZ	RT	LIPID NAME	LIPID CLASS	HR	CI (95%)	p-value	q-value	HR	CI (95%)	p-value	q-value
520.509	367.7	Cer(d18:1/16:0)	Cer d18:1	1.17	(0.82, 1.67)	0.38	0.98807	0.83	(0.59, 1.16)	0.27	0.708571
548.54	396.2	Cer(d18:1/18:0)	Cer d18:1	1.07	(0.74, 1.55)	0.72	0.98807	0.86	(0.61, 1.23)	0.41	0.801778
576.572	421.3	Cer(d18:1/20:0)	Cer d18:1	1.14	(0.8, 1.62)	0.48	0.98807	0.87	(0.62, 1.23)	0.43	0.831648
668.636	541.2	CE 18:1	CE	1.09	(0.76, 1.56)	0.62	0.98807	1.07	(0.76, 1.52)	0.69	0.955039
666.62	515.6	CE 18:2	CE	0.8	(0.56, 1.13)	0.2	0.98807	0.75	(0.53, 1.06)	0.1	0.708571
692.637	515.5	CE 20:3	CE	0.95	(0.65, 1.38)	0.79	0.98807	1.02	(0.71, 1.48)	0.91	0.991264
690.621	501.1	CE 20:4	CE	1.17	(0.81, 1.7)	0.4	0.98807	1.06	(0.75, 1.49)	0.75	0.970588
496.341	173.3	LPC 16:0	LPC	1	(0.71, 1.4)	0.99	0.99	0.93	(0.68, 1.26)	0.64	0.930081
524.372	197.9	LPC 18:0	LPC	0.98	(0.69, 1.39)	0.92	0.98807	0.84	(0.62, 1.15)	0.28	0.708571
706.546	335.7	PC 30:0	PC	1	(0.71, 1.4)	0.98	0.99	1.22	(0.88, 1.69)	0.24	0.708571
734.573	366.6	PC 32:0	PC	0.83	(0.6, 1.15)	0.27	0.98807	1	(0.74, 1.34)	0.99	0.995657
720.592	384.5	PC 32:0e	PC e	1.22	(0.85, 1.75)	0.28	0.98807	1.16	(0.83, 1.62)	0.38	0.777674
732.557	336.9	PC 32:1	PC	0.98	(0.7, 1.38)	0.93	0.98807	1.07	(0.78, 1.47)	0.67	0.950968
732.565	387.6	PC 32:1	PC	0.89	(0.62, 1.28)	0.53	0.98807	1.01	(0.71, 1.43)	0.97	0.991264
730.541	309.2	PC 32:2	PC	0.78	(0.56, 1.09)	0.15	0.98807	1.05	(0.77, 1.43)	0.75	0.970588
700.53	362.6	PC 32:3e	PC e	0.81	(0.58, 1.14)	0.23	0.98807	0.92	(0.69, 1.24)	0.6	0.930081
760.589	365.9	PC 34:1	PC	0.97	(0.69, 1.36)	0.85	0.98807	0.98	(0.71, 1.35)	0.91	0.991264
758.574	340.7	PC 34:2	PC	0.71	(0.51, 1)	0.047	0.98807	0.81	(0.59, 1.1)	0.17	0.708571
744.595	359.1	PC 34:2e	PC e	0.91	(0.64, 1.29)	0.6	0.98807	0.98	(0.72, 1.34)	0.92	0.991264
756.557	322.8	PC 34:3	PC	0.87	(0.63, 1.2)	0.4	0.98807	1.04	(0.78, 1.39)	0.79	0.979155
754.541	301.6	PC 34:4	PC	1.11	(0.8, 1.54)	0.54	0.98807	1.13	(0.85, 1.52)	0.4	0.8
772.578	353.9	PC 35:2	PC	0.79	(0.56, 1.12)	0.19	0.98807	0.9	(0.65, 1.25)	0.55	0.904673
788.623	392.5	PC 36:1	PC	0.91	(0.63, 1.29)	0.59	0.98807	0.87	(0.63, 1.21)	0.41	0.801778
786.607	368.5	PC 36:2	PC	0.72	(0.52, 1.01)	0.058	0.98807	0.78	(0.56, 1.07)	0.13	0.708571
784.589	340.6	PC 36:3	PC	0.66	(0.47, 0.94)	0.022	0.98807	0.82	(0.57, 1.19)	0.3	0.708571
782.573	332.5	PC 36:4	PC	1.11	(0.78, 1.57)	0.56	0.98807	0.94	(0.69, 1.28)	0.68	0.955039
780.557	310.4	PC 36:5	PC	0.86	(0.61, 1.21)	0.38	0.98807	0.8	(0.59, 1.08)	0.15	0.708571
800.612	378.6	PC 37:2	PC	0.92	(0.64, 1.31)	0.64	0.98807	0.9	(0.64, 1.27)	0.54	0.896604
816.654	415.8	PC 38:1	PC	0.9	(0.63, 1.28)	0.55	0.98807	0.9	(0.64, 1.28)	0.57	0.928889
814.642	390.4	PC 38:2	PC	0.99	(0.68, 1.42)	0.94	0.98807	1.04	(0.72, 1.51)	0.83	0.9856
812.612	374.3	PC 38:3	PC	0.78	(0.56, 1.09)	0.15	0.98807	0.95	(0.69, 1.31)	0.75	0.970588
798.609	407.3	PC 38:3e	PC e	0.94	(0.66, 1.33)	0.72	0.98807	1.02	(0.74, 1.42)	0.89	0.991264
810.605	352.6	PC 38:4	PC	1.03	(0.74, 1.43)	0.86	0.98807	1.02	(0.75, 1.37)	0.92	0.991264
810.609	361.5	PC 38:4	PC	1.02	(0.73, 1.42)	0.91	0.98807	0.93	(0.69, 1.26)	0.65	0.930081
796.594	386.8	PC 38:4e	PC e	0.95	(0.69, 1.31)	0.74	0.98807	1	(0.75, 1.34)	0.98	0.991264
796.611	378.6	PC 38:4e	PC e	1.37	(0.96, 1.95)	0.079	0.98807	1.26	(0.91, 1.75)	0.16	0.708571
808.59	332.3	PC 38:5	PC	1.02	(0.73, 1.44)	0.9	0.98807	1.02	(0.75, 1.39)	0.89	0.991264
794.606	349.6	PC 38:5e	PC	1.07	(0.75, 1.51)	0.72	0.98807	1.02	(0.75, 1.39)	0.89	0.991264
806.573	307	PC 38:6	PC	0.75	(0.51, 1.09)	0.13	0.98807	0.82	(0.56, 1.19)	0.29	0.708571
806.574	321.1	PC 38:6	PC	0.96	(0.69, 1.35)	0.82	0.98807	0.82	(0.61, 1.11)	0.2	0.708571
790.612	417.9	PC 38:7e	PC e	0.87	(0.62, 1.23)	0.44	0.98807	1.02	(0.75, 1.39)	0.89	0.991264
846.682	392.4	PC 40:0	PC	0.86	(0.61, 1.22)	0.4	0.98807	0.93	(0.67, 1.29)	0.65	0.930081
842.669	413.4	PC 40:2	PC	0.85	(0.59, 1.23)	0.4	0.98807	0.96	(0.67, 1.38)	0.84	0.9856
840.583	363.6	PC 40:3	PC	1.1	(0.76, 1.61)	0.61	0.98807	1.04	(0.73, 1.48)	0.82	0.9856
838.56	342.8	PC 40:4	PC	0.83	(0.58, 1.19)	0.32	0.98807	0.83	(0.57, 1.19)	0.31	0.708571
838.635	373.3	PC 40:4	PC	0.93	(0.66, 1.3)	0.66	0.98807	1.06	(0.76, 1.47)	0.74	0.970588
838.635	379.8	PC 40:4	PC	1.05	(0.76, 1.44)	0.78	0.98807	1	(0.75, 1.33)	0.98	0.991264
824.558	367.4	PC 40:4e	PC e	0.71	(0.49, 1.02)	0.064	0.98807	0.85	(0.63, 1.13)	0.26	0.708571
836.621	359.8	PC 40:5	PC	0.89	(0.62, 1.27)	0.5	0.98807	0.8	(0.57, 1.12)	0.19	0.708571
832.589	313.2	PC 40:7	PC	0.8	(0.56, 1.14)	0.21	0.98807	1	(0.73, 1.39)	0.98	0.991264
832.59	321.1	PC 40:7	PC	0.91	(0.64, 1.3)	0.6	0.98807	0.88	(0.63, 1.22)	0.44	0.832688
818.614	338.1	PC 40:7e	PC e	1.05	(0.73, 1.52)	0.78	0.98807	0.94	(0.69, 1.28)	0.69	0.955039
830.574	297.2	PC 40:8	PC	0.84	(0.59, 1.19)	0.32	0.98807	0.8	(0.58, 1.1)	0.18	0.708571
830.587	364.5	PC 40:8	PC	0.83	(0.59, 1.17)	0.29	0.98807	0.86	(0.63, 1.16)	0.31	0.708571
864.654	384.9	PC 42:5	PC	0.93	(0.65, 1.32)	0.67	0.98807	0.86	(0.62, 1.19)	0.37	0.777674
858.605	319.9	PC 42:8	PC	1.06	(0.75, 1.5)	0.74	0.98807	0.96	(0.7, 1.31)	0.78	0.979155
878.701	421.5	PC 44:5e	PC e	1.17	(0.8, 1.7)	0.43	0.98807	1.14	(0.8, 1.62)	0.47	0.852784
718.543	373.9	PE 34:1	PE	0.92	(0.65, 1.32)	0.66	0.98807	1.01	(0.72, 1.42)	0.95	0.991264
716.535	348.9	PE 34:2	PE	0.76	(0.54, 1.08)	0.13	0.98807	0.91	(0.66, 1.26)	0.58	0.930081
701.412	354.4	PE 34:3e	PE e	0.78	(0.56, 1.1)	0.15	0.98807	0.78	(0.57, 1.06)	0.11	0.708571
748.584	425	PE 36:0	PE	0.91	(0.67, 1.24)	0.56	0.98807	0.95	(0.74, 1.23)	0.7	0.955039
748.588	375.2	PE 36:0	PE	0.97	(0.68, 1.39)	0.88	0.98807	1.01	(0.73, 1.39)	0.97	0.991264
748.622	410.2	PE 36:0	PE	1.35	(0.95, 1.92)	0.097	0.98807	1.41	(1, 1.98)	0.047	0.708571
746.564	352.4	PE 36:1	PE	1.03	(0.72, 1.47)	0.86	0.98807	1.05	(0.75, 1.47)	0.78	0.979155
746.576	400.1	PE 36:1	PE	0.76	(0.53, 1.09)	0.13	0.98807	1.02	(0.72, 1.46)	0.9	0.991264
744.569	377.5	PE 36:2	PE	0.8	(0.56, 1.15)	0.22	0.98807	0.9	(0.64, 1.26)	0.54	0.896604
730.578	412.3	PE 36:2e	PE e	1.05	(0.73, 1.51)	0.77	0.98807	1.12	(0.8, 1.57)	0.5	0.88
742.559	353.3	PE 36:3	PE	0.75	(0.53, 1.06)	0.1	0.98807	0.86	(0.64, 1.17)	0.33	0.744615
728.563	389.2	PE 36:3e	PE e	0.88	(0.63, 1.23)	0.46	0.98807	1	(0.73, 1.36)	1	1
740.525	340.3	PE 36:4	PE	0.98	(0.68, 1.4)	0.9	0.98807	0.82	(0.58, 1.16)	0.26	0.708571
726.545	367.6	PE 36:4e	PE e	0.79	(0.56, 1.12)	0.19	0.98807	1.03	(0.75, 1.42)	0.84	0.9856
708.513	354.1	PE 36:6e	PE e	0.84	(0.6, 1.17)	0.29	0.98807	0.91	(0.69, 1.21)	0.53	0.896604
774.593	380.3	PE 38:1	PE	1.05	(0.74, 1.5)	0.78	0.98807	1.09	(0.78, 1.53)	0.61	0.930081
772.619	381.7	PE 38:2	PE	1.02	(0.73, 1.42)	0.91	0.98807	1.23	(0.9, 1.69)	0.2	0.708571
770.58	381.2	PE 38:3	PE	0.67	(0.47, 0.95)	0.026	0.98807	0.94	(0.67, 1.32)	0.74	0.970588
768.557	369	PE 38:4	PE	0.98	(0.69, 1.39)	0.89	0.98807	0.89	(0.65, 1.21)	0.45	0.833684
754.577	394.4	PE 38:4e	PE e	0.92	(0.65, 1.31)	0.64	0.98807	1.19	(0.87, 1.63)	0.27	0.708571
752.561	373.1	PE 38:5e	PE e	1.14	(0.79, 1.64)	0.49	0.98807	0.99	(0.72, 1.36)	0.95	0.991264
752.561	381	PE 38:5e	PE e	1.02	(0.72, 1.45)	0.9	0.98807	1.06	(0.76, 1.49)	0.73	0.970588
750.545	361.5	PE 38:6e	PE e	0.96	(0.69, 1.33)	0.79	0.98807	0.93	(0.69, 1.25)	0.62	0.930081
750.546	352.8	PE 38:6e	PE e	0.93	(0.66, 1.31)	0.66	0.98807	1.01	(0.73, 1.39)	0.96	0.991264
748.53	330.1	PE 38:7e	PE e	0.75	(0.53, 1.06)	0.1	0.98807	0.92	(0.67, 1.27)	0.61	0.930081
802.633	405.4	PE 40:1+PC 37:1	PE/PC	1.03	(0.72, 1.49)	0.86	0.98807	0.96	(0.68, 1.35)	0.8	0.984615
798.596	362	PE 40:3	PE	0.95	(0.69, 1.33)	0.78	0.98807	0.97	(0.71, 1.32)	0.83	0.9856
768.646	392.6	PE 40:4e	PE e	0.73	(0.5, 1.07)	0.11	0.98807	0.84	(0.62, 1.14)	0.27	0.708571
780.591	406.1	PE 40:5e	PE e	1.3	(0.92, 1.84)	0.14	0.98807	1.22	(0.9, 1.67)	0.21	0.708571
780.594	398.3	PE 40:5e	PE e	1.15	(0.81, 1.64)	0.43	0.98807	1.05	(0.77, 1.42)	0.77	0.979155
792.56	357.6	PE 40:6	PE	0.82	(0.58, 1.17)	0.28	0.98807	0.82	(0.58, 1.15)	0.24	0.708571
792.587	338.5	PE 40:6	PE	0.95	(0.66, 1.37)	0.8	0.98807	0.9	(0.65, 1.25)	0.54	0.896604
778.575	389.3	PE 40:6e	PE e	1.28	(0.92, 1.79)	0.14	0.98807	1.14	(0.85, 1.54)	0.38	0.777674
778.577	379	PE 40:6e	PE e	0.84	(0.6, 1.2)	0.34	0.98807	0.83	(0.61, 1.13)	0.23	0.708571
790.562	377.3	PE 40:7	PE	0.99	(0.68, 1.44)	0.96	0.98807	1.05	(0.72, 1.53)	0.79	0.979155
790.577	392.3	PE 40:7	PE	1.2	(0.81, 1.76)	0.36	0.98807	1.09	(0.81, 1.46)	0.59	0.930081
776.571	369.6	PE 40:7e	PE	0.89	(0.63, 1.26)	0.52	0.98807	0.81	(0.59, 1.13)	0.22	0.708571
774.55	341.8	PE 40:8e	PE	0.84	(0.61, 1.16)	0.29	0.98807	0.87	(0.63, 1.19)	0.38	0.777674
820.556	332.3	PE 42:6+PC 39:6	PE/PC	0.96	(0.69, 1.33)	0.79	0.98807	0.89	(0.66, 1.2)	0.45	0.833684
889.588	351.8	PI 38:3	PI	0.65	(0.46, 0.93)	0.018	0.98807	0.94	(0.68, 1.31)	0.73	0.970588
887.574	338.7	PI 38:4	PI	0.88	(0.63, 1.24)	0.48	0.98807	0.87	(0.63, 1.2)	0.4	0.8
675.545	304.6	SM 32:1	SM	0.99	(0.7, 1.42)	0.98	0.99	1.13	(0.8, 1.59)	0.48	0.862041
703.577	339.4	SM 34:1	SM	0.98	(0.67, 1.44)	0.92	0.98807	1.15	(0.8, 1.67)	0.46	0.843333
701.561	306.9	SM 34:2	SM	0.78	(0.55, 1.11)	0.17	0.98807	1.01	(0.74, 1.4)	0.93	0.991264
731.61	371.8	SM 36:1	SM	0.91	(0.65, 1.27)	0.59	0.98807	1.15	(0.85, 1.54)	0.37	0.777674
759.644	400.3	SM 38:1	SM	0.94	(0.66, 1.34)	0.74	0.98807	1.03	(0.73, 1.44)	0.88	0.991264
773.658	413.2	SM 39:1	SM	0.88	(0.61, 1.26)	0.48	0.98807	0.99	(0.7, 1.41)	0.97	0.991264
785.649	394.7	SM 40:2	SM	1.03	(0.74, 1.42)	0.88	0.98807	0.98	(0.77, 1.23)	0.83	0.9856
799.671	409	SM 41:2	SM	0.89	(0.61, 1.28)	0.53	0.98807	0.88	(0.62, 1.26)	0.5	0.88
811.672	395.2	SM 42:3	SM	0.81	(0.56, 1.18)	0.27	0.98807	0.91	(0.64, 1.29)	0.59	0.930081
796.744	516.4	TAG 46:0	TAG	1.04	(0.74, 1.46)	0.81	0.98807	1.3	(0.95, 1.78)	0.11	0.708571
810.76	525.8	TAG 47:0	TAG	0.95	(0.68, 1.33)	0.76	0.98807	1.08	(0.79, 1.47)	0.63	0.930081
810.76	523.1	TAG 47:0	TAG	0.99	(0.7, 1.4)	0.96	0.98807	1.24	(0.9, 1.71)	0.18	0.708571
878.825	554.6	TAG 52:1	TAG	1.09	(0.77, 1.53)	0.63	0.98807	1.31	(0.95, 1.81)	0.11	0.708571
876.81	528.5	TAG 52:2	TAG	1.09	(0.77, 1.54)	0.64	0.98807	1.23	(0.88, 1.72)	0.22	0.708571
904.843	549.8	TAG 54:2	TAG	1.09	(0.78, 1.54)	0.62	0.98807	1.32	(0.96, 1.82)	0.088	0.708571
872.778	502.2	TAG 52:4	TAG	1.19	(0.82, 1.71)	0.36	0.98807	1.26	(0.9, 1.76)	0.19	0.708571
902.826	525.2	TAG 54:3	TAG	1.08	(0.76, 1.52)	0.67	0.98807	1.26	(0.91, 1.74)	0.17	0.708571
958.894	567.9	TAG 58:3	TAG	1.02	(0.72, 1.45)	0.91	0.98807	1.31	(0.96, 1.78)	0.086	0.708571
740.681	482.2	TAG 42:0	TAG	1.04	(0.75, 1.44)	0.82	0.98807	1.24	(0.9, 1.72)	0.19	0.708571
738.667	464.3	TAG 42:1	TAG	1.13	(0.83, 1.55)	0.43	0.98807	1.27	(0.92, 1.75)	0.15	0.708571
768.712	498.4	TAG 44:0	TAG	1.04	(0.75, 1.45)	0.82	0.98807	1.24	(0.9, 1.72)	0.19	0.708571
766.661	426.2	TAG 44:1	TAG	1.27	(0.88, 1.84)	0.2	0.98807	0.9	(0.64, 1.26)	0.54	0.896604
766.696	480.1	TAG 44:1	TAG	1.11	(0.8, 1.52)	0.53	0.98807	1.22	(0.88, 1.7)	0.22	0.708571
764.68	464	TAG 44:2	TAG	1.08	(0.78, 1.5)	0.63	0.98807	1.24	(0.89, 1.72)	0.21	0.708571
782.727	504.6	TAG 45:0	TAG	0.91	(0.64, 1.3)	0.62	0.98807	1.09	(0.78, 1.51)	0.62	0.930081
794.69	446.8	TAG 46:1	TAG	1.24	(0.85, 1.8)	0.27	0.98807	1.05	(0.73, 1.51)	0.78	0.979155
794.728	495.5	TAG 46:1	TAG	1.09	(0.78, 1.51)	0.61	0.98807	1.22	(0.87, 1.7)	0.24	0.708571
792.67	422.2	TAG 46:2	TAG	1.21	(0.86, 1.71)	0.28	0.98807	0.98	(0.7, 1.36)	0.89	0.991264
792.712	479.1	TAG 46:2	TAG	1.08	(0.77, 1.51)	0.67	0.98807	1.2	(0.86, 1.69)	0.29	0.708571
790.696	462.7	TAG 46:3	TAG	1.11	(0.8, 1.54)	0.53	0.98807	1.23	(0.88, 1.72)	0.22	0.708571
784.661	426.3	TAG 46:6	TAG	1.21	(0.85, 1.73)	0.29	0.98807	0.93	(0.68, 1.27)	0.63	0.930081
808.744	503.6	TAG 47:1	TAG	1.08	(0.78, 1.49)	0.66	0.98807	1.24	(0.9, 1.71)	0.18	0.708571
802.65	443.9	TAG 47:4	TAG	0.77	(0.54, 1.09)	0.14	0.98807	0.89	(0.63, 1.26)	0.52	0.896604
800.627	420.1	TAG 47:5	TAG	0.73	(0.5, 1.07)	0.11	0.98807	0.94	(0.67, 1.31)	0.7	0.955039
822.76	512.9	TAG 48:1	TAG	1.08	(0.78, 1.51)	0.64	0.98807	1.25	(0.9, 1.74)	0.18	0.708571
820.744	494	TAG 48:2	TAG	1.08	(0.77, 1.51)	0.67	0.98807	1.2	(0.86, 1.69)	0.28	0.708571
818.728	477.8	TAG 48:3	TAG	1.08	(0.77, 1.51)	0.66	0.98807	1.21	(0.86, 1.7)	0.27	0.708571
812.692	446.8	TAG 48:6	TAG	1.28	(0.89, 1.84)	0.19	0.98807	1.08	(0.77, 1.52)	0.65	0.930081
838.796	547.6	TAG 49:0	TAG	1	(0.72, 1.38)	0.99	0.99	1.19	(0.88, 1.62)	0.25	0.708571
838.798	543.8	TAG 49:0	TAG	1.03	(0.74, 1.44)	0.87	0.98807	1.21	(0.88, 1.67)	0.25	0.708571
836.777	521.9	TAG 49:1	TAG	1.09	(0.79, 1.52)	0.59	0.98807	1.27	(0.92, 1.76)	0.14	0.708571
834.76	502	TAG 49:2	TAG	1.07	(0.77, 1.5)	0.68	0.98807	1.21	(0.87, 1.69)	0.25	0.708571
852.81	560.2	TAG 50:0	TAG	1.01	(0.72, 1.41)	0.96	0.98807	1.22	(0.9, 1.67)	0.2	0.708571
850.79	532.8	TAG 50:1	TAG	1.09	(0.78, 1.53)	0.61	0.98807	1.25	(0.89, 1.75)	0.19	0.708571
848.723	537	TAG 50:2	TAG	0.78	(0.55, 1.11)	0.17	0.98807	0.72	(0.51, 1.01)	0.054	0.708571
848.777	510.3	TAG 50:2	TAG	1.1	(0.78, 1.54)	0.6	0.98807	1.21	(0.86, 1.7)	0.28	0.708571
846.76	492.2	TAG 50:3	TAG	1.07	(0.76, 1.51)	0.7	0.98807	1.19	(0.85, 1.68)	0.3	0.708571
844.682	436.6	TAG 50:4	TAG	0.87	(0.61, 1.23)	0.43	0.98807	0.92	(0.67, 1.27)	0.62	0.930081
834.645	424.2	TAG 50:9	TAG	1.21	(0.85, 1.7)	0.29	0.98807	1.3	(0.93, 1.82)	0.13	0.708571
864.809	542.6	TAG 51:1	TAG	1.11	(0.8, 1.55)	0.53	0.98807	1.31	(0.96, 1.8)	0.093	0.708571
862.793	518.8	TAG 51:2	TAG	1.09	(0.78, 1.52)	0.61	0.98807	1.24	(0.9, 1.72)	0.19	0.708571
860.777	499.9	TAG 51:3	TAG	1.06	(0.75, 1.49)	0.74	0.98807	1.21	(0.87, 1.68)	0.25	0.708571
880.841	587.1	TAG 52:0	TAG	0.97	(0.68, 1.37)	0.85	0.98807	1.18	(0.87, 1.62)	0.29	0.708571
874.793	508.2	TAG 52:3	TAG	1.01	(0.71, 1.43)	0.96	0.98807	1.14	(0.81, 1.61)	0.44	0.832688
872.712	456.7	TAG 52:4	TAG	0.94	(0.67, 1.34)	0.75	0.98807	1.04	(0.76, 1.42)	0.81	0.9856
872.776	491.4	TAG 52:4	TAG	1.01	(0.71, 1.43)	0.97	0.99	1.17	(0.83, 1.64)	0.36	0.777674
870.702	433.9	TAG 52:5	TAG	0.87	(0.6, 1.26)	0.46	0.98807	0.99	(0.71, 1.39)	0.97	0.991264
870.76	484.2	TAG 52:5	TAG	1.2	(0.86, 1.68)	0.28	0.98807	1.34	(0.96, 1.85)	0.082	0.708571
894.857	602.1	TAG 53:0	TAG	0.88	(0.63, 1.23)	0.46	0.98807	0.98	(0.74, 1.3)	0.9	0.991264
888.811	516.8	TAG 53:3	TAG	1.09	(0.78, 1.53)	0.63	0.98807	1.25	(0.91, 1.72)	0.18	0.708571
880.728	467.7	TAG 53:7	TAG	0.84	(0.59, 1.19)	0.33	0.98807	1.19	(0.85, 1.65)	0.31	0.708571
908.873	618.5	TAG 54:0	TAG	0.96	(0.67, 1.38)	0.83	0.98807	1.15	(0.84, 1.57)	0.38	0.777674
906.858	580.1	TAG 54:1	TAG	1.04	(0.73, 1.47)	0.83	0.98807	1.31	(0.95, 1.79)	0.096	0.708571
900.81	505.8	TAG 54:4	TAG	1.05	(0.74, 1.48)	0.79	0.98807	1.25	(0.9, 1.73)	0.18	0.708571
900.811	519.2	TAG 54:4	TAG	1.16	(0.81, 1.65)	0.42	0.98807	1.22	(0.89, 1.68)	0.23	0.708571
898.792	489.9	TAG 54:5	TAG	1.01	(0.71, 1.43)	0.96	0.98807	1.23	(0.9, 1.7)	0.2	0.708571
898.795	499.3	TAG 54:5	TAG	1.19	(0.84, 1.7)	0.33	0.98807	1.3	(0.92, 1.83)	0.13	0.708571
896.783	491.5	TAG 54:6	TAG	1.01	(0.71, 1.43)	0.95	0.98807	0.98	(0.72, 1.35)	0.93	0.991264
894.765	475.2	TAG 54:7	TAG	1.16	(0.81, 1.66)	0.42	0.98807	1.18	(0.83, 1.68)	0.34	0.757468
890.827	539	TAG 54:9	TAG	1.1	(0.79, 1.54)	0.57	0.98807	1.29	(0.94, 1.77)	0.12	0.708571
918.86	561.5	TAG 55:2	TAG	1.12	(0.8, 1.57)	0.52	0.98807	1.32	(0.97, 1.78)	0.076	0.708571
916.848	535.3	TAG 55:3	TAG	1.05	(0.75, 1.47)	0.77	0.98807	1.22	(0.91, 1.64)	0.19	0.708571
932.876	574.3	TAG 56:2	TAG	1.05	(0.74, 1.49)	0.8	0.98807	1.26	(0.92, 1.73)	0.14	0.708571
930.862	544.8	TAG 56:3	TAG	1.04	(0.74, 1.47)	0.83	0.98807	1.28	(0.94, 1.75)	0.12	0.708571
926.831	510.1	TAG 56:5	TAG	1.14	(0.81, 1.6)	0.47	0.98807	1.33	(0.97, 1.81)	0.075	0.708571
944.88	557.6	TAG 57:3	TAG	0.98	(0.68, 1.4)	0.9	0.98807	1.23	(0.89, 1.69)	0.2	0.708571
954.866	528.9	TAG 58:5	TAG	1.1	(0.77, 1.57)	0.59	0.98807	1.23	(0.88, 1.7)	0.23	0.708571
952.849	509.2	TAG 58:6	TAG	1.06	(0.75, 1.5)	0.73	0.98807	1.23	(0.9, 1.68)	0.2	0.708571
