# Supplementary material for: High-grade ovarian serous carcinoma patients exhibit profound alterations in lipid metabolism
Source: Oncotarget. 2017 Oct 26;8(61):102912–22. doi: 10.18632/oncotarget.22076 (PMC5732699; doi:10.18632/oncotarget.22076)
Supplement: Supplementary file 5 [file oncotarget-08-102912-s005.xlsx]

## Sheet: Sheet1
Supplementary Table 6. Correlation of lipids in serum and tumor tissue samples. e, ether-linked phospholipid.
MZ	RT	LIPID NAME	LIPID CLASS	R2	p-value	q-value
780.557	310.4	PC 36:5	PC	0.469	1.8e-08	4.3e-07
675.545	304.6	SM 32:1	SM	0.405	1.8e-06	2.1e-05
796.611	378.6	PC 38:4e	PC e	0.395	3.2e-06	2.6e-05
701.561	306.9	SM 34:2	SM	0.325	0.00016	0.001
898.795	499.3	TAG 54:5	TAG	0.323	0.00017	0.001
806.573	307	PC 38:6	PC	0.314	0.00027	0.001
878.701	421.5	PC 44:5e	PC e	0.313	0.00028	0.001
812.612	374.3	PC 38:3	PC	0.297	0.001	0.002
792.587	338.5	PE 40:6	PE	0.294	0.001	0.002
818.614	338.1	PC 40:7e	PC e	0.268	0.002	0.005
888.811	516.8	TAG 53:3	TAG	0.265	0.002	0.005
806.574	321.1	PC 38:6	PC	0.264	0.002	0.005
754.541	301.6	PC 34:4	PC	0.257	0.003	0.006
830.574	297.2	PC 40:8	PC	0.248	0.004	0.008
890.827	539	TAG 54:9	TAG	0.243	0.005	0.008
890.827	539	TAG 54:9	TAG	0.243	0.005	0.008
876.81	528.5	TAG 52:2	TAG	0.241	0.006	0.008
862.793	518.8	TAG 51:2	TAG	0.237	0.007	0.009
902.826	525.2	TAG 54:3	TAG	0.235	0.007	0.009
952.849	509.2	TAG 58:6	TAG	0.228	0.009	0.011
900.81	505.8	TAG 54:4	TAG	0.225	0.01	0.011
794.606	349.6	PC 38:5e	PC e	0.224	0.01	0.011
894.765	475.2	TAG 54:7	TAG	0.219	0.012	0.013
874.793	508.2	TAG 52:3	TAG	0.216	0.013	0.014
846.76	492.2	TAG 50:3	TAG	0.21	0.016	0.016
848.777	510.3	TAG 50:2	TAG	0.209	0.017	0.016
850.79	532.8	TAG 50:1	TAG	0.207	0.018	0.016
904.843	549.8	TAG 54:3	TAG	0.207	0.018	0.016
798.596	362	PE 40:3	PE	0.202	0.021	0.018
810.605	352.6	PC 38:4	PC	0.201	0.022	0.018
750.545	361.5	PE 38:6e	PE e	0.2	0.023	0.018
706.546	335.7	PC 30:0	PC	0.197	0.025	0.018
834.76	502	TAG 49:2	TAG	0.196	0.026	0.018
774.593	380.3	PE 38:1	PE	0.195	0.026	0.018
872.776	491.4	TAG 52:4	TAG	0.194	0.027	0.019
930.862	544.8	TAG 56:3	TAG	0.193	0.028	0.019
770.58	381.2	PE 38:3	PE	0.192	0.028	0.019
748.588	375.2	PE 36:0	PE	0.187	0.033	0.021
496.341	173.3	LPC 16:0	LPC	-0.186	0.034	0.021
752.561	381	PE 38:5e	PE e	0.184	0.037	0.022
746.576	400.1	PE 36:1	PE	-0.182	0.038	0.022
836.777	521.9	TAG 49:1	TAG	0.182	0.038	0.022
818.728	477.8	TAG 48:3	TAG	0.177	0.044	0.024
732.557	336.9	PC 32:1	PC	0.177	0.045	0.024
898.792	489.9	TAG 54:5	TAG	0.176	0.045	0.024
822.76	512.9	TAG 48:1	TAG	0.174	0.047	0.025
782.573	332.5	PC 36:4	PC	0.173	0.049	0.025
916.848	535.3	TAG 55:3	TAG	0.173	0.049	0.025
746.564	352.4	PE 36:1	PE	0.17	0.053	0.026
878.825	554.6	TAG 52:1	TAG	0.169	0.054	0.026
759.644	400.3	SM 38:1	SM	0.168	0.055	0.026
958.894	567.9	TAG 58:3	TAG	0.167	0.058	0.027
820.556	332.3	PE 42:6+PC 39:6	PE/PC	0.166	0.059	0.027
776.571	369.6	PE 40:7e	PE e	0.162	0.065	0.029
792.712	479.1	TAG 46:2	TAG	0.162	0.065	0.029
748.622	410.2	PE 36:0	PE	0.161	0.066	0.029
802.633	405.4	PE 40:1+PC 37:1	PE/PC	0.158	0.072	0.031
730.541	309.2	PC 32:2	PC	0.156	0.076	0.032
790.696	462.7	TAG 46:3	TAG	0.154	0.081	0.033
808.744	503.6	TAG 47:1	TAG	0.152	0.084	0.034
824.558	367.4	PC 40:4e	PC e	-0.149	0.09	0.036
734.573	366.6	PC 32:0	PC	-0.147	0.094	0.037
708.513	354.1	PE 36:6e	PE e	-0.145	0.1	0.038
820.744	494	TAG 48:2	TAG	0.144	0.101	0.038
718.543	373.9	PE 34:1	PE	-0.144	0.101	0.038
766.696	480.1	TAG 44:1	TAG	0.139	0.115	0.042
810.609	361.5	PC 38:4	PC	0.138	0.118	0.043
794.728	495.5	TAG 46:1	TAG	0.133	0.132	0.047
836.621	359.8	PC 40:5	PC	0.132	0.135	0.047
668.636	541.2	CE 18:1	CE	-0.131	0.139	0.048
838.798	543.8	TAG 49:0	TAG	0.128	0.146	0.05
742.559	353.3	PE 36:3	PE	0.127	0.149	0.05
768.557	369	PE 38:4	PE	-0.125	0.158	0.053
814.642	390.4	PC 38:2	PC	-0.124	0.161	0.053
932.876	574.3	TAG 56:2	TAG	0.123	0.163	0.053
701.412	354.4	PE 34:3e	PE e	-0.109	0.218	0.07
764.68	464	TAG 44:2	TAG	0.107	0.224	0.071
887.574	338.7	PI 38:4	PI	-0.106	0.232	0.072
838.796	547.6	TAG 49:0	TAG	0.105	0.235	0.072
740.525	340.3	PE 36:4	PE	-0.105	0.236	0.072
772.578	353.9	PC 35:2	PC	0.104	0.24	0.072
720.592	384.5	PC 32:0e	PC e	0.103	0.245	0.072
524.372	197.9	LPC 18:0	LPC	-0.103	0.246	0.072
731.61	371.8	SM 36:1	SM	0.102	0.248	0.072
832.59	321.1	PC 40:7	PC	0.1	0.257	0.073
758.574	340.7	PC 34:2	PC	0.1	0.26	0.073
852.81	560.2	TAG 50:0	TAG	0.097	0.27	0.075
728.563	389.2	PE 36:3e	PE e	0.096	0.28	0.077
830.587	364.5	PC 40:8	PC	-0.094	0.286	0.078
768.646	392.6	PE 40:4e	PE e	-0.092	0.299	0.081
666.62	515.6	CE 18:2	CE	-0.086	0.33	0.088
796.744	516.4	TAG 46:0	TAG	0.085	0.339	0.089
792.67	422.2	TAG 46:2	TAG	0.084	0.342	0.089
788.623	392.5	PC 36:1	PC	-0.078	0.381	0.098
738.667	464.3	TAG 42:1	TAG	0.077	0.383	0.098
848.723	537	TAG 50:2	TAG	-0.075	0.395	0.1
786.607	368.5	PC 36:2	PC	0.067	0.45	0.112
794.69	446.8	TAG 46:1	TAG	0.067	0.452	0.112
700.53	362.6	PC 32:3e	PC e	0.066	0.456	0.112
906.858	580.1	TAG 54:1	TAG	0.053	0.55	0.133
690.621	501.1	CE 20:4	CE	-0.052	0.557	0.134
782.727	504.6	TAG 45:0	TAG	0.05	0.573	0.136
808.59	332.3	PC 38:5	PC	0.045	0.611	0.144
760.589	365.9	PC 34:1	PC	-0.043	0.626	0.146
768.712	498.4	TAG 44:0	TAG	0.038	0.671	0.155
716.535	348.9	PE 34:2	PE	-0.036	0.682	0.156
766.661	426.2	TAG 44:1	TAG	0.032	0.717	0.163
880.841	587.1	TAG 52:0	TAG	0.027	0.763	0.172
908.873	618.5	TAG 54:0	TAG	-0.021	0.809	0.18
864.654	384.9	PC 42:5	PC	0.021	0.815	0.18
703.577	339.4	SM 34:1	SM	0.015	0.863	0.189
810.76	523.1	TAG 47:0	TAG	0.008	0.925	0.2
750.546	352.8	PE 38:6e	PE e	-0.007	0.936	0.201
740.681	482.2	TAG 42:0	TAG	-0.002	0.981	0.209
