# Supplementary material for: High-grade ovarian serous carcinoma patients exhibit profound alterations in lipid metabolism
Source: Oncotarget. 2017 Oct 26;8(61):102912–22. doi: 10.18632/oncotarget.22076 (PMC5732699; doi:10.18632/oncotarget.22076)
Supplement: Supplementary file 6 [file oncotarget-08-102912-s006.xlsx]

## Sheet: Sheet1
Supplementary Table 7. Results for lipids that were most significantly correlating (p<0.001) with 3-hydroxybutyric acid in ovarian cancer patient serum samples.
LIPID NAME	TAG CARBONS	LIPID CLASS	R2	p-value	q-value
PC 32:2		PC	-0.518	1.3e-12	2.6e-10
PC 34:4		PC	-0.515	1e-11	1e-09
TAG(16:1/16:1/16:1)	48	TAG	-0.512	2.2e-11	1.5e-09
TAG(14:0/16:1/18:2)	48	TAG	-0.51	3.4e-11	1.7e-09
TAG(14:1/18:1/18:1)	50	TAG	-0.504	8.3e-11	3.3e-09
TAG(14:0/16:1/18:1)	48	TAG	-0.496	2.3e-10	7.5e-09
TAG(14:0/16:0/18:2)	48	TAG	-0.486	6.7e-10	1.9e-08
LPC 14:0_sn2		LPC	-0.469	3.5e-09	8.3e-08
TAG(14:0/16:0/18:1)	48	TAG	-0.467	3.8e-09	8.3e-08
PC 34:3a		PC	-0.46	6.9e-09	1.4e-07
TAG(16:1/16:1/18:1)	50	TAG	-0.458	7.8e-09	1.4e-07
TAG(16:1/16:1/18:0)	50	TAG	-0.453	1.3e-08	2e-07
PC 35:3b		PC	-0.452	1.3e-08	2e-07
TAG(14:0/17:0/18:1)	49	TAG	-0.451	1.4e-08	2e-07
TAG(14:1/16:1/18:0)	48	TAG	-0.447	2e-08	2.7e-07
TAG(14:0/18:2/18:2)	50	TAG	-0.442	2.9e-08	3.6e-07
TAG(15:0/18:1/18:1)	51	TAG	-0.436	4.8e-08	5.6e-07
PC 36:6		PC	-0.433	6.2e-08	6.8e-07
TAG(16:1/17:0/18:1)	51	TAG	-0.429	8.2e-08	8.5e-07
TAG(14:0/18:0/18:1)	50	TAG	-0.426	1e-07	9.5e-07
TAG(16:0/16:1/18:1)	50	TAG	-0.426	1e-07	9.5e-07
PC 38:7		PC	-0.419	1.7e-07	1.5e-06
PC 35:3a		PC	-0.417	1.9e-07	1.7e-06
TAG(15:0/16:0/18:1)	49	TAG	-0.416	2.1e-07	1.7e-06
TAG(16:0/16:1/17:0)	49	TAG	-0.414	2.4e-07	1.9e-06
TAG(16:0/17:0/18:2)	51	TAG	-0.405	4.6e-07	3.5e-06
LPC 14:0_sn1		LPC	-0.402	5.8e-07	4.3e-06
LPC 20:3_sn2		LPC	-0.398	7.7e-07	5.4e-06
DAG(14:0/18:1)		DAG	-0.396	1e-06	6.7e-06
TAG(14:1/16:0/18:1)	48	TAG	-0.395	9.1e-07	6.2e-06
PC 36:5a		PC	-0.393	1.8e-06	1.1e-05
TAG(16:1/18:1/18:1)	52	TAG	-0.389	1.4e-06	9e-06
TAG(17:0/18:1/18:1)	53	TAG	-0.377	3e-06	1.8e-05
PE 38:3		PE	-0.377	3e-06	1.8e-05
TAG(16:1/18:1/18:2)	52	TAG	-0.375	3.3e-06	1.9e-05
PC 34:5		PC	-0.373	3.8e-06	2.1e-05
PC 37:3		PC	-0.371	4.5e-06	2.4e-05
LPC 20:3_sn1		LPC	-0.367	5.8e-06	3e-05
PC 32:3		PC	-0.365	6.4e-06	3.2e-05
PC 33:1		PC	-0.365	6.5e-06	3.2e-05
PC 28:0		PC	-0.361	8.3e-06	4e-05
DAG(16:1/18:1)		DAG	-0.36	8.8e-06	4.2e-05
PC 38:6a		PC	-0.357	1e-05	4.7e-05
TAG(16:0/17:0/18:1)	51	TAG	-0.351	1.5e-05	6.8e-05
PC 33:2		PC	-0.348	1.7e-05	7.7e-05
PC 31:1		PC	-0.348	1.8e-05	7.7e-05
LPC 18:2_sn2		LPC	-0.343	2.3e-05	9.8e-05
LPC 15:0_sn1		LPC	-0.343	2.4e-05	0.0001
PC 38:6b		PC	-0.343	2.6e-05	0.00011
LPC 15:0_sn2		LPC	-0.34	2.9e-05	0.00011
Cer(d16:1/22:0)		Cer d16:1	-0.338	3.2e-05	0.00012
PC 40:8		PC	-0.335	3.8e-05	0.00015
CE 14:0		CE	-0.331	4.8e-05	0.00018
PC 30:0		PC	-0.329	5.1e-05	0.00019
CE 14:1		CE	-0.327	0.00012	0.0004
CE 16:2		CE	-0.324	6.8e-05	0.00025
Cer(d16:1/24:0)		Cer d16:1	-0.318	9.5e-05	0.00034
LPE 18:2_sn1		LPE	-0.317	9.8e-05	0.00034
PC 30:1		PC	-0.316	0.0001	0.00035
CE 20:3		CE	-0.313	0.00012	0.0004
PI 32:1		PI	-0.312	0.00013	0.00041
LPC 18:2_sn1		LPC	-0.31	0.00014	0.00046
LPC 17:1_sn1		LPC	-0.31	0.00015	0.00046
Cer(d16:1/23:0)		Cer d16:1	-0.303	0.0002	0.00063
PE O-36:4		PE O	-0.299	0.00024	0.00075
CE 16:1		CE	-0.296	0.00028	0.00085
PC 38:3		PC	-0.291	0.00037	0.0011
LPC 17:1_sn2		LPC	-0.291	0.00068	0.0018
PC 37:2		PC	-0.291	0.00037	0.0011
Cer(d18:2/23:0)		Cer d18:2	-0.29	0.00039	0.0011
PI 36:3b		PI	-0.287	0.00045	0.0013
PE P-38:4b		PE O	-0.284	0.00051	0.0014
PC 38:4b		PC	-0.283	0.00065	0.0017
PC 33:3		PC	-0.282	0.00059	0.0016
LPC 17:0_sn2		LPC	-0.282	0.00056	0.0015
PC 34:3c		PC	-0.281	0.00059	0.0016
CE 18:0		CE	-0.276	0.00074	0.0019
LPC 22:0_sn1		LPC	-0.274	0.00095	0.0024
PC 38:2		PC	-0.273	0.00085	0.0021
TAG(18:1/18:1/22:6)	58	TAG	0.27	0.00097	0.0024
AcylCarnitine(14:1)		AC	0.287	0.00054	0.0015
